# Supplementary material for: 2-Amino-5-nitro­phenyl 2-chloro­phenyl ketone
Source: Acta Crystallogr Sect E Struct Rep Online. 2009 Jul 18;65(Pt 8):o1908–9. doi: 10.1107/S160053680902755X (PMC2977436; doi:10.1107/S160053680902755X)
Supplement: Supplementary file 2 [file e-65-o1908-Isup2.hkl]

# 
# h,k,l, Fc-squared, Fo-squared, sigma(Fo-squared) and status flag 
# 
data_I
_shelx_title '    hsy105 in P2(1)/c' 
_shelx_refln_list_code          4 
_shelx_F_calc_maximum      173.07 
_exptl_crystal_F_000       568.00 
_reflns_d_resolution_high  0.6575 
 
loop_ 
 _symmetry_equiv_pos_as_xyz 
 'x, y, z' 
 '-x, y+1/2, -z+1/2' 
 '-x, -y, -z' 
 'x, -y-1/2, z-1/2' 
 
_cell_length_a    10.6120 
_cell_length_b    11.3314 
_cell_length_c    10.8456 
_cell_angle_alpha  90.000 
_cell_angle_beta  108.399 
_cell_angle_gamma  90.000 
 
_shelx_F_squared_multiplier     1.000 
 
loop_ 
 _refln_index_h 
 _refln_index_k 
 _refln_index_l 
 _refln_F_squared_calc 
 _refln_F_squared_meas 
 _refln_F_squared_sigma 
 _refln_observed_status 
   3   0   0     1510.98     1658.89      9.92 o 
   4   0   0     5010.41     5452.38     16.45 o 
   5   0   0        7.67        5.75      1.98 o 
   6   0   0     2892.48     2869.23     18.69 o 
   7   0   0      471.02      505.70     14.20 o 
   8   0   0      205.41      204.67     10.50 o 
   9   0   0      559.05      567.97     17.65 o 
  10   0   0        4.90       -4.10      7.58 o 
  11   0   0      515.74      525.64     19.56 o 
  12   0   0      350.63      348.32     11.18 o 
  13   0   0        4.68       13.60      6.03 o 
  14   0   0        0.12       -3.31      9.94 o 
   3   1   0     6714.86     7112.11     16.39 o 
   4   1   0     2038.24     2141.14     11.63 o 
   5   1   0      388.32      318.41      3.75 o 
   6   1   0      249.18      229.13      3.60 o 
   7   1   0       11.67       14.88      2.47 o 
   8   1   0       64.45       71.66      5.41 o 
   9   1   0      875.87      897.74     15.15 o 
  10   1   0      234.97      245.89      7.17 o 
  11   1   0      130.18      125.35      6.93 o 
  12   1   0       23.39       22.72      7.92 o 
  13   1   0       22.16       18.16      5.18 o 
  14   1   0       16.33       12.74      7.05 o 
   2   2   0    23653.22    23842.19    141.41 o 
   3   2   0    16300.41    16409.87    156.33 o 
   4   2   0      160.22      148.84      2.56 o 
   5   2   0       10.54        6.39      1.30 o 
   6   2   0     1772.64     1879.08     16.92 o 
   7   2   0      539.22      576.58      5.69 o 
   8   2   0        8.90        6.41      2.53 o 
   9   2   0      393.27      386.11     10.05 o 
  10   2   0        2.70        5.06      3.79 o 
  11   2   0        6.03        5.75      4.12 o 
  12   2   0      129.52      134.66      8.77 o 
  13   2   0       63.93       85.53     11.82 o 
  14   2   0      101.52       95.13     13.87 o 
   1   3   0      655.89      691.63      9.24 o 
   2   3   0      382.16      367.73      6.53 o 
   3   3   0     5103.47     5357.83     36.85 o 
   4   3   0        8.84       19.98      1.72 o 
   5   3   0     1804.64     2038.97     12.01 o 
   6   3   0     1377.28     1486.40     10.45 o 
   7   3   0      389.56      432.91      6.43 o 
   8   3   0      262.26      260.59      5.69 o 
   9   3   0      332.09      315.92      8.80 o 
  10   3   0       68.46       60.79      6.58 o 
  11   3   0        6.03        5.73      4.75 o 
  12   3   0       71.95       81.39      7.05 o 
  13   3   0        3.99        9.89      9.03 o 
  14   3   0       10.44        3.64     10.70 o 
   0   4   0      208.04      194.95      7.00 o 
   1   4   0    10087.34    10329.58    134.10 o 
   2   4   0       62.34       83.62      3.84 o 
   3   4   0     2081.31     2073.98     13.41 o 
   4   4   0     2153.16     2505.49     16.64 o 
   5   4   0     5223.23     5221.89     35.96 o 
   6   4   0      183.18      179.61      4.11 o 
   7   4   0        2.26        3.13      2.35 o 
   8   4   0       30.08       32.09      3.20 o 
   9   4   0       18.63       20.17      3.22 o 
  10   4   0      586.84      609.29     12.65 o 
  11   4   0      196.64      194.13      8.49 o 
  12   4   0       86.22       96.15      7.43 o 
  13   4   0       33.31       46.56     10.94 o 
  14   4   0       78.29       87.28     13.21 o 
   1   5   0     1596.37     1876.46     14.39 o 
   2   5   0      107.62       96.47      4.32 o 
   3   5   0       69.84      125.94      3.73 o 
   4   5   0     1015.03     1012.67     11.54 o 
   5   5   0     2090.30     2136.95     12.21 o 
   6   5   0      118.26      128.82      3.84 o 
   7   5   0        0.19        1.76      2.30 o 
   8   5   0      738.69      731.88      8.77 o 
   9   5   0       53.68       54.23      3.81 o 
  10   5   0      211.93      217.71      8.76 o 
  11   5   0      198.24      211.79      8.88 o 
  12   5   0       37.63       31.20      9.89 o 
  13   5   0       14.02       14.87     10.43 o 
   0   6   0      610.59      697.85     14.09 o 
   1   6   0     2535.85     2614.09     69.98 o 
   2   6   0      545.59      557.46     11.14 o 
   3   6   0      127.95      125.22      5.18 o 
   4   6   0      134.58      144.03      5.70 o 
   5   6   0       99.53       84.01      3.29 o 
   6   6   0       24.84       23.09      2.56 o 
   7   6   0      594.50      624.34      8.60 o 
   8   6   0      949.23      977.82     12.83 o 
   9   6   0      269.64      265.22      7.40 o 
  10   6   0       42.81       32.59      5.50 o 
  11   6   0        9.33       10.38      5.51 o 
  12   6   0       33.81       27.84     10.46 o 
  13   6   0        7.88       -2.05     10.23 o 
   1   7   0     3159.20     3553.33     23.58 o 
   2   7   0       83.47       77.98      4.93 o 
   3   7   0       14.17       18.34      3.77 o 
   4   7   0       31.18       29.44      5.47 o 
   5   7   0        0.47        0.68      3.85 o 
   6   7   0       79.20       78.98      4.96 o 
   7   7   0      289.23      272.41      5.60 o 
   8   7   0      379.45      365.60      6.52 o 
   9   7   0        8.32        4.70      5.11 o 
  10   7   0       13.46        7.28      5.15 o 
  11   7   0      149.69      152.69      8.65 o 
  12   7   0       31.45       31.31     10.37 o 
  13   7   0        2.73       18.16     11.31 o 
   0   8   0      427.83      408.61     13.03 o 
   1   8   0        4.07        4.26      3.84 o 
   2   8   0     2117.84     2232.39     53.95 o 
   3   8   0      333.19      310.14      8.58 o 
   4   8   0      755.15      666.95     16.27 o 
   5   8   0        2.28        6.70      4.12 o 
   6   8   0       56.93       34.17      3.17 o 
   7   8   0        1.92       -0.73      2.46 o 
   8   8   0       59.91       59.08      6.12 o 
   9   8   0       21.24       17.94      5.44 o 
  10   8   0       24.19       20.20      6.46 o 
  11   8   0      283.32      310.22     18.04 o 
  12   8   0      235.91      210.53     16.58 o 
   1   9   0       67.44       63.74      5.60 o 
   2   9   0      962.23      928.59     14.57 o 
   3   9   0      134.27      128.22      6.74 o 
   4   9   0      130.38      118.01      8.88 o 
   5   9   0      311.66      289.12     11.38 o 
   6   9   0      636.31      598.76      8.52 o 
   7   9   0      265.90      306.39     18.34 o 
   8   9   0      204.40      204.90     10.99 o 
   9   9   0        8.64       10.45      5.35 o 
  10   9   0       52.27       50.01      7.02 o 
  11   9   0       29.57       15.77     10.04 o 
  12   9   0       11.84        7.21     11.08 o 
   0  10   0       70.96       67.32      8.30 o 
   1  10   0        1.70        2.23      4.73 o 
   2  10   0      653.99      624.41     12.98 o 
   3  10   0      239.13      217.53      8.57 o 
   4  10   0        6.09       -1.16      6.60 o 
   5  10   0      374.25      364.97     13.28 o 
   6  10   0        0.36        5.24      5.29 o 
   7  10   0       71.45       63.75      7.09 o 
   8  10   0        3.97        1.52      5.33 o 
   9  10   0      106.57      108.06      8.22 o 
  10  10   0       59.93       65.13     11.87 o 
  11  10   0        8.00       14.91     10.67 o 
   1  11   0      135.81      123.02      7.52 o 
   2  11   0        0.02        7.08      5.08 o 
   3  11   0        8.31       10.03      5.36 o 
   4  11   0        3.76        7.26      7.19 o 
   5  11   0      138.87      138.04     12.70 o 
   6  11   0       36.87       34.91      6.16 o 
   7  11   0        0.23       -1.62      5.42 o 
   8  11   0       16.36       12.94      6.20 o 
   9  11   0        1.25       -1.66      6.21 o 
  10  11   0       55.49       87.96     13.44 o 
   1  12   0       45.30       47.19      6.75 o 
   2  12   0      517.84      460.92     12.93 o 
   3  12   0      227.10      187.97      9.29 o 
   4  12   0       70.85       85.37     10.09 o 
   5  12   0        0.02        2.57      5.56 o 
   6  12   0        0.50        8.31      5.79 o 
   7  12   0      101.27      100.78      8.30 o 
   8  12   0        9.99       13.81      6.46 o 
   9  12   0      175.08      172.83     16.37 o 
   1  13   0      284.98      236.99     15.40 o 
   2  13   0       69.51       80.95      7.84 o 
   3  13   0       13.26       13.91      9.08 o 
   4  13   0        0.13        0.43      8.07 o 
   5  13   0      140.46      156.56      9.44 o 
   6  13   0      209.32      217.74     10.78 o 
   7  13   0       19.44       10.90      6.50 o 
   8  13   0       61.52       74.03      8.60 o 
   0  14   0      136.09      136.52     13.73 o 
   1  14   0        0.66        3.23      6.53 o 
   2  14   0      110.39      122.24      9.40 o 
   3  14   0       42.91       47.41      7.86 o 
   4  14   0       13.11       16.89      9.34 o 
   5  14   0       25.09       25.19      7.07 o 
   6  14   0        5.87        5.84      6.80 o 
   7  14   0       92.62      109.23     10.08 o 
   1  15   0       11.70       10.39      7.10 o 
   2  15   0       17.75       22.39      7.57 o 
   3  15   0      118.41      124.75     14.24 o 
   4  15   0        4.64        7.01     10.32 o 
   5  15   0      356.59      385.42     21.09 o 
   6  15   0       84.88       87.76     12.94 o 
   7  15   0      170.43      183.15     15.97 o 
   0  16   0       17.98       22.19     11.10 o 
   1  16   0       46.36       50.22      8.58 o 
   2  16   0       15.21       16.60      8.16 o 
   3  16   0       57.71       24.78     11.14 o 
   4  16   0       69.87       65.63     13.00 o 
   5  16   0      157.87      175.49     16.59 o 
 -14   1   1       26.82       23.71      5.94 o 
 -13   1   1       58.32       55.69      5.98 o 
 -12   1   1      143.88      149.68      7.02 o 
 -11   1   1      248.19      257.19      7.89 o 
 -10   1   1      874.47      953.02     12.89 o 
  -9   1   1      471.89      485.14     20.29 o 
  -8   1   1        4.39        7.06      2.57 o 
  -7   1   1      975.21     1006.93      9.66 o 
  -6   1   1     1564.14     1662.34     20.16 o 
  -5   1   1       45.97       49.62      3.22 o 
  -4   1   1       86.99       81.19      4.14 o 
  -3   1   1      721.71      880.94     10.45 o 
   2   1   1     1632.22     1698.51     12.63 o 
   3   1   1      293.41      326.45      3.67 o 
   4   1   1        0.18        2.75      1.40 o 
   5   1   1     1175.00     1267.74      6.89 o 
   6   1   1       70.53       60.31      2.47 o 
   7   1   1      132.64      105.89      4.39 o 
   8   1   1      376.55      397.08      7.55 o 
   9   1   1        9.83        9.22      3.21 o 
  10   1   1      104.82      102.63      5.29 o 
  11   1   1      454.10      474.37     11.27 o 
  12   1   1      105.45      106.59      6.21 o 
  13   1   1       60.02       48.69      7.85 o 
  14   1   1       38.00       41.26     11.06 o 
 -14   2   1       67.02       78.52     12.67 o 
 -13   2   1      114.32      111.14      8.39 o 
 -12   2   1       22.54       27.88      4.91 o 
 -11   2   1      107.60      113.34      6.11 o 
 -10   2   1      778.65      782.85     11.90 o 
  -9   2   1      369.19      368.03      8.29 o 
  -8   2   1      139.50      132.18      3.94 o 
  -7   2   1      102.00      114.46      3.36 o 
  -6   2   1      253.28      279.55      4.96 o 
  -5   2   1     1156.85     1288.10     10.79 o 
  -4   2   1     2281.38     2330.76     18.85 o 
  -3   2   1     5951.93     6032.43     41.11 o 
  -2   2   1      433.77      472.12      5.59 o 
   1   2   1    12102.68    12140.26     92.21 o 
   2   2   1    29951.71    30058.88    113.74 o 
   3   2   1       21.35       14.65      1.54 o 
   4   2   1        4.91       12.18      1.43 o 
   5   2   1       12.08        8.07      1.51 o 
   6   2   1       46.03       39.48      1.91 o 
   7   2   1      271.55      273.48      4.94 o 
   8   2   1      107.18       97.34      3.69 o 
   9   2   1        0.40        0.38      2.77 o 
  10   2   1       23.81       23.91      4.12 o 
  11   2   1      244.76      244.86      7.60 o 
  12   2   1       45.71       29.38      9.84 o 
  13   2   1      203.80      230.38     16.36 o 
  14   2   1       45.20       55.98     12.45 o 
 -14   3   1       41.87       36.71     11.65 o 
 -13   3   1       98.52       94.67      8.07 o 
 -12   3   1       63.04       62.94      6.72 o 
 -11   3   1        0.23       -1.77      4.87 o 
 -10   3   1       56.78       54.55      5.88 o 
  -9   3   1       47.42       51.65      5.80 o 
  -8   3   1     1950.04     1937.35     19.16 o 
  -7   3   1      949.29      967.00     12.74 o 
  -6   3   1      194.33      184.66      3.80 o 
  -5   3   1      205.33      239.20      3.70 o 
  -4   3   1     1915.96     1855.88     30.66 o 
  -3   3   1      605.47      591.20      7.54 o 
  -2   3   1     3036.85     3259.89     21.66 o 
  -1   3   1      632.05      624.62      6.90 o 
   0   3   1       11.37        6.23      2.22 o 
   1   3   1        7.64       11.01      2.33 o 
   2   3   1       19.65       26.60      1.62 o 
   3   3   1      615.29      705.50      6.87 o 
   4   3   1       52.23       49.69      2.08 o 
   5   3   1      533.36      490.22      5.30 o 
   6   3   1      515.86      484.92      6.42 o 
   7   3   1      710.57      721.47      8.34 o 
   8   3   1       95.12       84.99      3.90 o 
   9   3   1       54.29       51.57      3.76 o 
  10   3   1      188.18      199.02      6.03 o 
  11   3   1       32.25       36.64      5.47 o 
  12   3   1       64.81       75.44     11.65 o 
  13   3   1      114.92      112.96     13.06 o 
  14   3   1       33.42       34.14     11.65 o 
 -14   4   1        6.97        8.88     10.89 o 
 -13   4   1        2.06        6.35      5.91 o 
 -12   4   1      181.19      191.28      9.22 o 
 -11   4   1       29.14       24.70      5.75 o 
 -10   4   1        9.95       12.55      5.04 o 
  -9   4   1       92.26       97.05      6.46 o 
  -8   4   1       30.46       34.44      4.80 o 
  -7   4   1     1372.64     1447.14     10.16 o 
  -6   4   1      736.82      869.86      7.20 o 
  -5   4   1     1174.38     1247.83     11.19 o 
  -4   4   1      316.15      361.63      8.97 o 
  -3   4   1       17.27       27.62      5.93 o 
  -2   4   1      111.12      114.39      7.31 o 
  -1   4   1      748.52      757.37      8.62 o 
   0   4   1      146.15      139.77      7.51 o 
   1   4   1       10.74       21.91      2.17 o 
   2   4   1       41.42       30.03      1.85 o 
   3   4   1     1369.49     1423.00      8.38 o 
   4   4   1      488.89      517.22      5.07 o 
   5   4   1     1258.82     1286.62      9.66 o 
   6   4   1        0.17        1.65      2.16 o 
   7   4   1        2.13        2.64      2.48 o 
   8   4   1       10.69       14.36      2.97 o 
   9   4   1       41.08       40.24      3.65 o 
  10   4   1        0.40        3.37      3.22 o 
  11   4   1       74.84       65.72      6.02 o 
  12   4   1        3.54       -1.00      9.32 o 
  13   4   1        0.00        6.44      9.43 o 
 -14   5   1        0.26       -0.88     11.13 o 
 -13   5   1        2.96        4.01      9.30 o 
 -12   5   1       49.68       51.01      6.67 o 
 -11   5   1      220.02      226.87      9.24 o 
 -10   5   1       71.04       80.84      6.81 o 
  -9   5   1      131.61      128.52      7.08 o 
  -8   5   1        4.06       10.81      4.40 o 
  -7   5   1     1244.03     1222.98     13.02 o 
  -6   5   1        4.15        2.99      1.74 o 
  -5   5   1      761.77      751.39     10.87 o 
  -4   5   1      486.87      501.20     11.78 o 
  -3   5   1       98.07      122.42      6.51 o 
  -2   5   1       64.29       64.02      3.96 o 
  -1   5   1     1334.57     1388.83     12.62 o 
   0   5   1       36.77       55.01      5.35 o 
   1   5   1     2440.37     2689.97     21.99 o 
   2   5   1      109.89      126.17      3.11 o 
   3   5   1     1662.83     1842.33     18.42 o 
   4   5   1      677.35      690.96      7.48 o 
   5   5   1       21.37       21.86      2.06 o 
   6   5   1      128.86      129.18      4.43 o 
   7   5   1        5.00       14.65      4.53 o 
   8   5   1      357.70      358.01      6.75 o 
   9   5   1      201.02      196.60      5.61 o 
  10   5   1      197.62      201.89      6.02 o 
  11   5   1        7.74        5.38      8.21 o 
  12   5   1       20.52        9.96      9.62 o 
  13   5   1       14.48       15.51     10.30 o 
 -13   6   1       18.62       14.06     10.71 o 
 -12   6   1       14.34       16.58      6.00 o 
 -11   6   1       48.61       62.46     10.12 o 
 -10   6   1      643.46      641.49     13.75 o 
  -9   6   1      244.49      242.62      9.00 o 
  -8   6   1       18.32       17.25      4.85 o 
  -7   6   1       68.80       72.14      3.95 o 
  -6   6   1       50.14       47.77      2.32 o 
  -5   6   1      135.45      135.88      5.35 o 
  -4   6   1      156.08      171.90      6.04 o 
  -3   6   1      178.24      146.37      7.90 o 
  -2   6   1       12.25        1.25      3.10 o 
  -1   6   1     2433.65     2554.67     18.53 o 
   0   6   1     1310.33     1339.33     33.88 o 
   1   6   1     1627.64     1645.55     14.09 o 
   2   6   1      433.96      447.66      6.44 o 
   3   6   1      546.03      539.58      7.08 o 
   4   6   1      365.87      367.72      7.78 o 
   5   6   1      445.24      403.73      6.36 o 
   6   6   1       33.88       21.31      2.81 o 
   7   6   1      262.70      259.28      5.80 o 
   8   6   1      379.97      371.62      7.02 o 
   9   6   1       26.55       22.43      3.54 o 
  10   6   1       19.86       14.86      4.74 o 
  11   6   1        7.06       13.72      8.88 o 
  12   6   1      166.82      166.52     15.15 o 
  13   6   1       94.64      104.80     13.42 o 
 -13   7   1        0.90       -0.89     10.26 o 
 -12   7   1        1.17        0.30      5.98 o 
 -11   7   1       36.33       39.16      6.57 o 
 -10   7   1      164.63      146.15      8.29 o 
  -9   7   1     1055.18      989.77     29.10 o 
  -8   7   1        9.36       15.42      4.93 o 
  -7   7   1       99.99       93.22      7.01 o 
  -6   7   1      493.45      450.91     11.78 o 
  -5   7   1     1435.40     1382.90     16.35 o 
  -4   7   1      135.31      150.52      8.68 o 
  -3   7   1     1023.41     1014.95     13.55 o 
  -2   7   1      283.31      336.40      8.33 o 
  -1   7   1      114.17      101.09      5.16 o 
   0   7   1      566.63      664.34     10.61 o 
   1   7   1      374.59      371.04      8.15 o 
   2   7   1      565.53      612.91     10.34 o 
   3   7   1      105.14      106.70      5.16 o 
   4   7   1      306.77      303.35      8.10 o 
   5   7   1      280.12      263.92      7.63 o 
   6   7   1      307.71      289.75      6.01 o 
   7   7   1      327.93      320.61      6.76 o 
   8   7   1       63.35       70.89      3.95 o 
   9   7   1       32.94       44.86      5.46 o 
  10   7   1      260.62      272.91     12.95 o 
  11   7   1       17.18       25.44      9.59 o 
  12   7   1       24.43       18.63      9.85 o 
 -12   8   1      227.37      214.43     16.90 o 
 -11   8   1       25.03       14.82      5.91 o 
 -10   8   1       93.76       79.85      7.36 o 
  -9   8   1       38.93       50.37      6.50 o 
  -8   8   1      243.64      218.55     10.17 o 
  -7   8   1      348.78      289.58      7.14 o 
  -6   8   1       47.22       37.81      2.63 o 
  -5   8   1      142.19      153.47      7.05 o 
  -4   8   1      100.21      103.84      8.37 o 
  -3   8   1        0.19        1.47      4.05 o 
  -2   8   1      206.92      225.30     16.42 o 
  -1   8   1       37.04       39.04      4.50 o 
   0   8   1       26.18       15.39      3.94 o 
   1   8   1      102.22       89.28      5.36 o 
   2   8   1      103.99       99.03      5.66 o 
   3   8   1      491.84      508.81     10.33 o 
   4   8   1      110.05       91.57      5.82 o 
   5   8   1       14.78       13.69      4.29 o 
   6   8   1      285.76      249.67      8.40 o 
   7   8   1        0.01        0.67      2.80 o 
   8   8   1        7.47        9.29      4.59 o 
   9   8   1        6.30        6.69      5.27 o 
  10   8   1      185.45      172.23     14.09 o 
  11   8   1        0.05        0.19      9.36 o 
  12   8   1        7.15       15.76     10.53 o 
 -12   9   1      125.36       93.03     13.11 o 
 -11   9   1        0.15       -0.43      6.02 o 
 -10   9   1      137.80      156.82      9.18 o 
  -9   9   1       71.93       59.21      6.84 o 
  -8   9   1       40.85       53.83      6.47 o 
  -7   9   1      180.34      148.76     16.14 o 
  -6   9   1      602.82      504.72     14.62 o 
  -5   9   1       22.19       16.74      4.97 o 
  -4   9   1      269.52      294.00     12.71 o 
  -3   9   1       50.78       46.48      5.52 o 
  -2   9   1       13.67        8.22      4.58 o 
  -1   9   1       35.99       37.03      4.99 o 
   0   9   1      311.25      322.43      9.11 o 
   1   9   1       37.04       49.29      5.17 o 
   2   9   1       84.65       94.07      9.53 o 
   3   9   1       54.59       66.97      5.69 o 
   4   9   1       59.77       60.00      7.28 o 
   5   9   1       17.29       20.05      4.94 o 
   6   9   1       22.37       20.95      3.35 o 
   7   9   1       75.05       65.98      4.15 o 
   8   9   1        4.04       10.47      5.09 o 
   9   9   1       10.51        8.99      5.48 o 
  10   9   1       90.29       98.00     12.73 o 
  11   9   1       14.16       18.91      9.83 o 
 -11  10   1        2.73       -1.24      9.97 o 
 -10  10   1       10.93       18.64      6.75 o 
  -9  10   1       21.44       27.80      6.65 o 
  -8  10   1       86.56       83.27      7.42 o 
  -7  10   1       46.90       40.05      6.19 o 
  -6  10   1      196.02      173.76     14.10 o 
  -5  10   1      128.49      133.91      7.88 o 
  -4  10   1      176.07      136.98     10.52 o 
  -3  10   1      208.18      191.15      8.37 o 
  -2  10   1      501.01      505.80     11.88 o 
  -1  10   1      206.30      204.58      8.30 o 
   0  10   1      464.70      451.18     14.92 o 
   1  10   1      204.29      197.84      9.61 o 
   2  10   1       43.43       49.94      5.76 o 
   3  10   1       55.64       64.61      6.15 o 
   4  10   1     1314.64     1252.99     18.14 o 
   5  10   1       22.60       20.39      5.26 o 
   6  10   1       53.75       61.49      7.95 o 
   7  10   1        7.76       13.62      5.25 o 
   8  10   1        0.65        0.81      5.13 o 
   9  10   1       43.30       36.67     10.52 o 
  10  10   1       13.64       22.96      9.77 o 
  11  10   1        5.20       16.68     10.70 o 
 -10  11   1        3.69        6.68      6.57 o 
  -9  11   1        6.51        8.56      6.53 o 
  -8  11   1      272.25      286.00     12.69 o 
  -7  11   1        1.39        2.49      5.74 o 
  -6  11   1      362.11      369.02     11.93 o 
  -5  11   1       89.71      103.27      7.56 o 
  -4  11   1     1037.16      932.21     23.66 o 
  -3  11   1       13.77       20.63      5.58 o 
  -2  11   1        3.30        3.27      5.23 o 
  -1  11   1        2.22       -0.04      5.04 o 
   0  11   1      181.28      179.86     14.62 o 
   1  11   1      101.63       89.75      6.93 o 
   2  11   1       23.81       26.81      5.74 o 
   3  11   1      198.75      191.33      8.85 o 
   4  11   1      528.14      532.53     22.22 o 
   5  11   1      158.29      147.65      8.12 o 
   6  11   1        1.52       -0.83      4.93 o 
   7  11   1      117.75      121.68      8.07 o 
   8  11   1      176.96      178.53      9.27 o 
   9  11   1       59.53       56.62     12.50 o 
  10  11   1       55.51       81.06     12.91 o 
  -9  12   1       39.58       20.62      8.45 o 
  -8  12   1       47.29       40.90      7.43 o 
  -7  12   1        0.03        0.65      6.31 o 
  -6  12   1       30.29       27.06      6.77 o 
  -5  12   1      110.74       97.87      8.02 o 
  -4  12   1       27.98       23.22      8.72 o 
  -3  12   1      240.29      235.84     10.57 o 
  -2  12   1       98.62       84.79      7.62 o 
  -1  12   1      708.84      661.20     15.07 o 
   0  12   1      242.99      243.46     10.78 o 
   1  12   1       31.34       27.31      5.90 o 
   2  12   1       79.66       67.29      7.09 o 
   3  12   1        4.92        7.14      5.61 o 
   4  12   1       21.54       21.04      5.88 o 
   5  12   1       37.77       42.29      6.56 o 
   6  12   1       13.98       14.18      5.90 o 
   7  12   1      303.44      314.45     11.58 o 
   8  12   1        1.07        0.35      9.61 o 
   9  12   1        1.77       -5.51     10.44 o 
  -9  13   1      278.31      307.72     18.14 o 
  -8  13   1       19.53       18.59      7.14 o 
  -7  13   1        0.31        5.40      6.62 o 
  -6  13   1       28.62       38.82      7.66 o 
  -5  13   1       24.24       31.41      6.80 o 
  -4  13   1        9.66        8.97      8.72 o 
  -3  13   1      163.91      153.93     13.04 o 
  -2  13   1       22.68       18.04      6.47 o 
  -1  13   1        2.37        7.16      6.26 o 
   0  13   1       30.97       28.02      6.59 o 
   1  13   1        5.32        8.42      6.04 o 
   2  13   1        9.84        7.11      5.83 o 
   3  13   1       68.10       66.00      7.54 o 
   4  13   1        6.57       18.41      8.54 o 
   5  13   1        3.33       12.14      6.32 o 
   6  13   1        0.17        1.99      6.26 o 
   7  13   1      205.46      247.83     11.38 o 
   8  13   1       12.77        2.19     10.20 o 
  -8  14   1      156.26      169.89     14.68 o 
  -7  14   1      289.60      310.08     13.34 o 
  -6  14   1       55.26       55.39      8.04 o 
  -5  14   1       76.19       77.71      8.56 o 
  -4  14   1      335.26      345.82     18.15 o 
  -3  14   1        2.82        6.10      9.44 o 
  -2  14   1        1.75        1.97      6.39 o 
  -1  14   1      309.56      269.75     11.92 o 
   0  14   1       40.51       32.91      8.16 o 
   1  14   1        7.60        3.36      6.47 o 
   2  14   1      121.02      124.05      9.22 o 
   3  14   1      133.98      132.37     18.68 o 
   4  14   1       24.70       19.97      9.59 o 
   5  14   1      109.81      122.97      9.29 o 
   6  14   1       11.74       11.63      7.36 o 
  -7  15   1      466.65      511.19     22.91 o 
  -6  15   1        7.81       12.11     10.64 o 
  -5  15   1        1.72        5.73      7.26 o 
  -4  15   1       73.24       83.63     12.82 o 
  -3  15   1       33.14       45.98     11.72 o 
  -2  15   1        6.46        8.63      9.82 o 
  -1  15   1       90.39       97.37      9.25 o 
   0  15   1        1.93        2.69      6.89 o 
   1  15   1        3.82        9.83      7.17 o 
   2  15   1       39.58       36.81      7.69 o 
   3  15   1       11.62        0.96      7.11 o 
   4  15   1        2.24       -1.13      9.92 o 
   5  15   1      168.60      204.70     19.56 o 
  -4  16   1        9.11       -1.66     11.62 o 
  -3  16   1       19.06       31.24     11.92 o 
  -2  16   1        9.15       13.62     11.16 o 
  -1  16   1        1.86        1.52      7.68 o 
   0  16   1       20.72       16.94      9.86 o 
   1  16   1       68.96       59.36      8.56 o 
   2  16   1       59.59       60.17     12.84 o 
   3  16   1        9.97        6.51     11.01 o 
   5  16   1        4.44       -2.94     12.51 o 
 -15   0   2       55.78       40.81     10.32 o 
 -14   0   2      163.77      165.32      9.60 o 
 -13   0   2       32.68       33.17      6.75 o 
 -12   0   2       25.22       25.78      9.26 o 
 -11   0   2      386.01      416.33     17.37 o 
 -10   0   2      244.83      230.09     12.84 o 
  -9   0   2       92.61       85.74      8.92 o 
  -8   0   2     1835.31     1879.27     16.67 o 
  -7   0   2      435.97      463.44      8.03 o 
  -6   0   2       12.09       11.06      2.74 o 
  -5   0   2     2635.72     2861.89     22.68 o 
  -4   0   2        0.16       -0.14      3.81 o 
  -3   0   2       13.32        3.72      3.06 o 
  -2   0   2     2522.24     2571.73     14.97 o 
   1   0   2    15201.24    15422.55    110.04 o 
   2   0   2     1909.27     1980.25     37.98 o 
   3   0   2     3582.26     3420.02     22.70 o 
   4   0   2     1097.26     1110.82      9.51 o 
   5   0   2     1686.62     1754.02     12.09 o 
   6   0   2        1.30        8.04      3.32 o 
   7   0   2        3.20        3.03      3.83 o 
   8   0   2       28.31       29.03      4.67 o 
   9   0   2       97.94      103.01      6.50 o 
  10   0   2        9.05        7.62      7.17 o 
  11   0   2       84.00       80.49      9.29 o 
  12   0   2      422.82      436.60     19.51 o 
  13   0   2      161.44      161.46     14.62 o 
  14   0   2       39.82       35.07     11.31 o 
 -15   1   2       18.58        5.38     10.07 o 
 -14   1   2        2.57        2.60      5.17 o 
 -13   1   2        1.84        0.91      5.06 o 
 -12   1   2       19.71       17.59      4.83 o 
 -11   1   2       46.90       39.28      4.85 o 
 -10   1   2       15.22       10.43      3.99 o 
  -9   1   2       10.94       10.05      2.85 o 
  -8   1   2     1242.60     1239.54     11.33 o 
  -7   1   2      100.61       91.70      3.01 o 
  -6   1   2     1260.73     1251.99     12.58 o 
  -5   1   2      343.89      383.28      4.82 o 
  -4   1   2     3081.47     3121.46     12.42 o 
  -3   1   2      245.06      257.65      3.98 o 
  -2   1   2     4913.13     4896.67     21.23 o 
   1   1   2      207.31      258.66      4.58 o 
   2   1   2     1704.02     1820.50      6.12 o 
   3   1   2      315.25      297.87      2.41 o 
   4   1   2      989.02     1088.70      6.89 o 
   5   1   2      322.90      349.12      3.62 o 
   6   1   2      175.28      173.19      3.55 o 
   7   1   2       69.04       66.78      2.96 o 
   8   1   2      181.02      176.14      4.12 o 
   9   1   2      189.97      185.65      5.08 o 
  10   1   2      151.44      152.08      5.09 o 
  11   1   2        0.66       -5.40      5.63 o 
  12   1   2      286.21      281.11     11.87 o 
  13   1   2        5.30        0.82      6.70 o 
  14   1   2       35.98       49.55     11.85 o 
 -14   2   2       14.64       15.42      6.80 o 
 -13   2   2       68.35       57.57      7.28 o 
 -12   2   2       45.57       43.83      5.31 o 
 -11   2   2       95.83       92.38      7.56 o 
 -10   2   2        0.31       -0.79      4.10 o 
  -9   2   2       66.60       67.14      3.36 o 
  -8   2   2       87.30       73.50      3.14 o 
  -7   2   2      214.16      247.45      5.17 o 
  -6   2   2      132.15      142.72      4.21 o 
  -5   2   2      103.75      130.74      6.19 o 
  -4   2   2       14.17       26.40      3.09 o 
  -3   2   2     1419.42     1475.57     19.48 o 
  -2   2   2     1249.32     1331.60      5.44 o 
  -1   2   2     1495.77     1544.13     15.65 o 
   0   2   2        8.52        6.90      3.55 o 
   1   2   2      204.24      253.71      2.32 o 
   2   2   2     1143.11     1163.89     14.78 o 
   3   2   2     2258.13     2339.76     11.64 o 
   4   2   2       71.45       76.49      1.74 o 
   5   2   2        4.30        2.19      1.39 o 
   6   2   2        1.25        1.79      1.55 o 
   7   2   2      129.05      147.11      6.59 o 
   8   2   2      143.80      144.27      4.17 o 
   9   2   2        8.92        6.35      2.78 o 
  10   2   2       55.54       56.77      3.82 o 
  11   2   2       17.79       12.15      7.94 o 
  12   2   2       56.65       49.51     10.77 o 
  13   2   2       13.50       12.63      9.36 o 
  14   2   2      118.18      114.80     13.59 o 
 -14   3   2        2.31        3.81      6.70 o 
 -13   3   2       36.11       24.35      8.42 o 
 -12   3   2        7.48        6.86      5.43 o 
 -11   3   2        3.26        5.02      5.13 o 
 -10   3   2      188.10      190.46     12.22 o 
  -9   3   2      107.88      112.49      6.69 o 
  -8   3   2      704.26      746.81     12.49 o 
  -7   3   2      918.43      903.40     16.89 o 
  -6   3   2       88.56      114.68      5.17 o 
  -5   3   2     3504.17     3700.51     21.49 o 
  -4   3   2       97.36       91.57      7.88 o 
  -3   3   2      845.47      797.16      9.85 o 
  -2   3   2      129.39      156.27      2.80 o 
  -1   3   2     1128.96     1133.05     16.91 o 
   0   3   2      106.47       97.88      2.64 o 
   1   3   2     2738.60     2755.60     25.71 o 
   2   3   2      170.88      169.55      2.51 o 
   3   3   2      108.68      106.53      1.73 o 
   4   3   2     1640.15     1817.27     13.88 o 
   5   3   2       53.05       54.83      2.33 o 
   6   3   2        7.00        3.62      2.08 o 
   7   3   2       60.05       59.44      3.28 o 
   8   3   2        0.17       -1.97      2.74 o 
   9   3   2      679.80      698.76      9.51 o 
  10   3   2        0.89        0.42      3.74 o 
  11   3   2       16.20       17.16      5.49 o 
  12   3   2       85.56       90.90     12.41 o 
  13   3   2      155.78      175.90     15.14 o 
 -14   4   2        5.97        1.55      6.59 o 
 -13   4   2      279.79      310.44     13.31 o 
 -12   4   2      217.46      228.31     10.14 o 
 -11   4   2       18.98       16.07      5.45 o 
 -10   4   2        1.08        0.35      4.80 o 
  -9   4   2      930.80      947.41     15.03 o 
  -8   4   2     1255.38     1267.63     16.23 o 
  -7   4   2        7.42        4.75      4.04 o 
  -6   4   2      163.13      157.79      6.05 o 
  -5   4   2      166.31      174.47      5.82 o 
  -4   4   2      558.09      626.34     16.43 o 
  -3   4   2       33.24       35.41      2.10 o 
  -2   4   2     2531.93     2587.42     12.23 o 
  -1   4   2      336.96      338.60      4.50 o 
   0   4   2     1531.94     1486.66     16.31 o 
   1   4   2       58.88       48.61      1.94 o 
   2   4   2     2526.09     2469.53     17.16 o 
   3   4   2     3658.22     3787.84     11.98 o 
   4   4   2     2272.28     2306.74     19.10 o 
   5   4   2      165.35      192.97      4.29 o 
   6   4   2      557.37      537.68      7.00 o 
   7   4   2        0.16        0.87      2.45 o 
   8   4   2      118.95      113.55      4.50 o 
   9   4   2       15.66       11.44      3.09 o 
  10   4   2       16.76       13.72      3.51 o 
  11   4   2       18.31       23.24      8.11 o 
  12   4   2        2.49       -2.11      9.77 o 
  13   4   2       23.07       16.96      9.98 o 
 -14   5   2       28.26       29.27     10.73 o 
 -13   5   2        1.35        7.13      6.22 o 
 -12   5   2        1.09        3.26      5.81 o 
 -11   5   2       17.15       12.98      5.56 o 
 -10   5   2      161.20      155.69      8.07 o 
  -9   5   2       44.44       48.64      5.63 o 
  -8   5   2      193.29      201.90      7.85 o 
  -7   5   2     1358.96     1384.23     16.67 o 
  -6   5   2      447.89      419.25      9.10 o 
  -5   5   2     1064.83     1012.81     12.80 o 
  -4   5   2      417.32      426.73     17.91 o 
  -3   5   2     2561.76     2629.36     41.61 o 
  -2   5   2        9.64       13.55      2.18 o 
  -1   5   2      195.28      170.48      3.93 o 
   0   5   2      178.41      188.04      3.59 o 
   1   5   2      390.40      425.28      4.87 o 
   2   5   2       88.44      106.97      3.18 o 
   3   5   2      339.54      338.96      5.01 o 
   4   5   2      192.44      184.87      5.07 o 
   5   5   2      684.50      697.91      7.87 o 
   6   5   2      220.63      224.00      5.06 o 
   7   5   2      627.17      600.66      8.12 o 
   8   5   2       95.03       88.27      4.13 o 
   9   5   2       76.43       86.07      4.36 o 
  10   5   2        2.18        6.74      4.58 o 
  11   5   2      253.76      257.28     15.74 o 
  12   5   2       23.40       18.62      9.39 o 
  13   5   2        3.55        9.06     10.73 o 
 -13   6   2       17.90       19.36      6.73 o 
 -12   6   2       38.52       27.97      6.75 o 
 -11   6   2       42.91       27.61      6.33 o 
 -10   6   2      277.89      261.29      9.85 o 
  -9   6   2       23.10       20.17      5.25 o 
  -8   6   2      140.81      157.19      7.36 o 
  -7   6   2      464.73      463.22     10.57 o 
  -6   6   2      267.81      264.04      7.99 o 
  -5   6   2      182.30      174.75      6.51 o 
  -4   6   2      434.46      420.55      6.90 o 
  -3   6   2        8.46       10.65      2.09 o 
  -2   6   2      100.92       96.59      3.31 o 
  -1   6   2       51.82       60.09      2.97 o 
   0   6   2      318.36      325.81      5.13 o 
   1   6   2        2.11        1.64      2.08 o 
   2   6   2      212.63      192.90      4.48 o 
   3   6   2      290.81      312.18      5.41 o 
   4   6   2      327.82      310.32      5.37 o 
   5   6   2       94.48       94.41      3.18 o 
   6   6   2      128.66      130.99      4.49 o 
   7   6   2       95.24       91.03      4.18 o 
   8   6   2       44.32       41.24      3.58 o 
   9   6   2       88.69       87.14      4.47 o 
  10   6   2        0.01       -2.42      7.95 o 
  11   6   2        8.83       14.67      9.73 o 
  12   6   2        8.48        8.39      9.37 o 
  13   6   2       31.14       32.51     11.14 o 
 -13   7   2      125.41      110.08     14.26 o 
 -12   7   2        3.62        1.29      6.06 o 
 -11   7   2       39.43       35.12      6.67 o 
 -10   7   2      172.90      167.68      8.95 o 
  -9   7   2       41.97       37.94      5.92 o 
  -8   7   2       70.73       75.12      6.40 o 
  -7   7   2      237.93      225.44      8.40 o 
  -6   7   2      243.49      244.12      8.18 o 
  -5   7   2        2.09        0.80      1.34 o 
  -4   7   2      209.10      200.86      9.83 o 
  -3   7   2       78.18       69.51      7.01 o 
  -2   7   2      249.48      242.77      6.43 o 
  -1   7   2       25.82       29.83      2.83 o 
   0   7   2      616.61      685.75     10.73 o 
   1   7   2        2.55        3.90      3.19 o 
   2   7   2        1.00        3.52      3.12 o 
   3   7   2       14.19       20.09      3.62 o 
   4   7   2      162.18      150.59      5.00 o 
   5   7   2       15.67       24.87      3.90 o 
   6   7   2       10.40        7.31      2.90 o 
   7   7   2        1.09        2.79      2.95 o 
   8   7   2      188.06      181.32      6.96 o 
   9   7   2       21.05       14.89      8.40 o 
  10   7   2        9.46       15.66      9.02 o 
  11   7   2       18.73       15.79      9.62 o 
  12   7   2      172.02      203.30     16.62 o 
 -13   8   2      198.69      218.54     17.64 o 
 -12   8   2       11.95       25.44      9.37 o 
 -11   8   2       35.03       33.46      6.70 o 
 -10   8   2      386.75      394.85     15.79 o 
  -9   8   2       10.82       20.93      5.74 o 
  -8   8   2       55.43       51.73      6.07 o 
  -7   8   2       26.64       18.31      4.93 o 
  -6   8   2      264.62      292.94     13.29 o 
  -5   8   2        3.41        6.24      2.01 o 
  -4   8   2      166.10      155.48      4.76 o 
  -3   8   2      331.14      328.47      6.92 o 
  -2   8   2      147.58      158.69      4.77 o 
  -1   8   2      655.90      630.17     28.25 o 
   0   8   2        1.67        0.97      3.83 o 
   1   8   2      885.25      883.69     20.72 o 
   2   8   2      187.98      200.34     12.13 o 
   3   8   2      950.61      975.80     13.87 o 
   4   8   2      237.72      241.95      7.81 o 
   5   8   2      353.22      325.40     11.07 o 
   6   8   2      197.20      180.12      5.47 o 
   7   8   2       32.88       39.48      3.80 o 
   8   8   2       13.71       10.73      3.47 o 
   9   8   2       59.88       72.86     10.65 o 
  10   8   2       46.73       68.19     11.09 o 
  11   8   2        2.91        9.76      9.26 o 
  12   8   2        1.16       10.83     10.94 o 
 -12   9   2      109.84      126.54     13.40 o 
 -11   9   2       27.34       35.17      6.85 o 
 -10   9   2        0.24        1.41      6.01 o 
  -9   9   2        2.31        4.40      5.81 o 
  -8   9   2       21.22       23.30      5.96 o 
  -7   9   2      324.79      328.98     10.61 o 
  -6   9   2      250.17      262.41      9.41 o 
  -5   9   2      356.15      347.20     10.21 o 
  -4   9   2      500.00      477.37     32.57 o 
  -3   9   2      250.67      242.78      6.75 o 
  -2   9   2      594.97      585.06     12.10 o 
  -1   9   2        7.80       10.79      4.48 o 
   0   9   2        1.86        1.58      4.15 o 
   1   9   2       21.68       22.60      4.43 o 
   2   9   2       12.33       14.68      4.52 o 
   3   9   2       32.16       30.20      4.79 o 
   4   9   2       32.12       37.17      4.94 o 
   5   9   2       93.29      100.79      6.14 o 
   6   9   2      576.45      573.20     10.43 o 
   7   9   2      291.83      288.51      7.83 o 
   8   9   2       28.60       42.61      5.60 o 
   9   9   2       33.22       19.63      9.03 o 
  10   9   2      182.82      211.90     16.20 o 
  11   9   2        2.82       14.42     10.17 o 
 -11  10   2       53.89       66.75      8.41 o 
 -10  10   2       35.93       43.69      7.41 o 
  -9  10   2        1.39        1.34      5.80 o 
  -8  10   2       88.31       98.98      7.88 o 
  -7  10   2      106.82      115.73      8.62 o 
  -6  10   2       81.22       69.30      6.75 o 
  -5  10   2       10.75       12.88      5.82 o 
  -4  10   2        2.39       11.79      7.49 o 
  -3  10   2      171.14      177.47     11.59 o 
  -2  10   2       11.12       12.78      5.09 o 
  -1  10   2       23.05       20.01      5.19 o 
   0  10   2        2.63        2.06      4.64 o 
   1  10   2       93.69       90.59      6.60 o 
   2  10   2        0.27       -2.48      4.55 o 
   3  10   2      199.84      192.69      8.01 o 
   4  10   2       95.75       87.04      6.53 o 
   5  10   2       26.31       27.32      5.34 o 
   6  10   2       41.82       34.02      4.06 o 
   7  10   2       19.73       28.14      5.16 o 
   8  10   2       39.94       45.16     10.40 o 
   9  10   2       57.85       73.73     11.85 o 
  10  10   2       11.70        0.05      9.83 o 
 -11  11   2        3.86        0.17      7.61 o 
 -10  11   2       22.16       12.73      6.78 o 
  -9  11   2       15.23       12.16      6.48 o 
  -8  11   2       31.09       41.76      6.93 o 
  -7  11   2       78.38       85.09      7.83 o 
  -6  11   2        2.53        1.67      5.52 o 
  -5  11   2       12.67       14.67      5.46 o 
  -4  11   2       43.86       40.50      8.71 o 
  -3  11   2      161.38      197.59     12.66 o 
  -2  11   2       91.84      102.41      7.37 o 
  -1  11   2       71.66       66.93      6.70 o 
   0  11   2        1.13        3.72      5.12 o 
   1  11   2       15.46       16.45      5.45 o 
   2  11   2       20.80       14.30      5.29 o 
   3  11   2        5.51        7.75      5.05 o 
   4  11   2        0.75        4.30      5.07 o 
   5  11   2        0.01        4.86      4.67 o 
   6  11   2       19.77       26.74      5.54 o 
   7  11   2       11.06       10.36      7.82 o 
   8  11   2        0.07       -2.46      9.28 o 
   9  11   2      115.06      109.30     13.56 o 
  10  11   2       13.39       21.90     11.21 o 
 -10  12   2      144.39      156.22     10.82 o 
  -9  12   2       14.30       19.67      7.59 o 
  -8  12   2       23.36       29.43      7.22 o 
  -7  12   2       24.11       26.88      6.86 o 
  -6  12   2        3.81        9.12      6.11 o 
  -5  12   2       45.54       44.35      6.94 o 
  -4  12   2       11.12       16.78      8.97 o 
  -3  12   2       34.16       34.64      9.03 o 
  -2  12   2      276.64      280.33     10.87 o 
  -1  12   2      113.60      105.24      7.85 o 
   0  12   2       73.77       71.71      7.18 o 
   1  12   2       57.41       59.83     14.06 o 
   2  12   2       18.32       12.50      5.60 o 
   3  12   2      159.45      148.28      8.74 o 
   4  12   2      375.24      375.30     12.08 o 
   5  12   2        0.10        0.37      5.30 o 
   6  12   2      165.18      182.23      9.41 o 
   7  12   2      101.99      119.16     13.75 o 
   8  12   2        3.75       -6.16      9.99 o 
   9  12   2       34.63       43.95     11.41 o 
 -10  13   2      112.09      134.67     15.35 o 
  -9  13   2       10.41       11.65      7.84 o 
  -8  13   2       17.67       16.60      7.07 o 
  -7  13   2       35.80       37.63      7.44 o 
  -6  13   2       73.58       75.40      8.41 o 
  -5  13   2      344.01      339.79     12.45 o 
  -4  13   2      263.63      299.50     16.67 o 
  -3  13   2        2.33        4.06      8.87 o 
  -2  13   2      106.41       99.22     11.70 o 
  -1  13   2       45.90       48.72      7.34 o 
   0  13   2       68.00       76.72     10.00 o 
   1  13   2        1.33        3.49      5.56 o 
   2  13   2        0.00        1.67      6.00 o 
   3  13   2        2.43        3.48      5.76 o 
   4  13   2        1.04        3.14      5.76 o 
   5  13   2       34.10       44.60      8.68 o 
   6  13   2      129.09      134.16      9.27 o 
   7  13   2      254.21      294.38     18.59 o 
  -9  14   2       83.73       81.04     13.65 o 
  -8  14   2       51.41       60.64     12.61 o 
  -7  14   2        7.45        3.21      7.18 o 
  -6  14   2       78.29       77.44      8.84 o 
  -5  14   2        0.05        9.76      6.98 o 
  -4  14   2       85.49       91.64     12.61 o 
  -3  14   2        0.56        1.88      8.85 o 
  -2  14   2        2.55        1.54      9.33 o 
  -1  14   2        0.94       -4.46      6.58 o 
   0  14   2        7.49       10.57      6.43 o 
   1  14   2       86.90       81.91      8.31 o 
   2  14   2       75.01       80.01     12.47 o 
   3  14   2        0.02        1.67      6.47 o 
   4  14   2       30.28       33.90      9.85 o 
   5  14   2       90.59      104.74      9.07 o 
   6  14   2        0.64        5.72     10.41 o 
  -7  15   2       39.44       44.63     13.00 o 
  -6  15   2       58.98       53.66     12.39 o 
  -5  15   2       17.81       17.82      7.96 o 
  -4  15   2       17.39       19.44     10.31 o 
  -3  15   2        3.07       12.20     10.46 o 
  -2  15   2        0.35       -9.49      9.49 o 
  -1  15   2       20.86       19.97      7.30 o 
   0  15   2       12.09        6.14      7.06 o 
   1  15   2        9.14       11.09      7.06 o 
   2  15   2        8.50        8.09      6.88 o 
   3  15   2       40.87       47.22     14.56 o 
   4  15   2       11.32        1.08     10.21 o 
  -3  16   2        0.86       -0.90     11.29 o 
  -2  16   2       23.27       25.11     12.51 o 
  -1  16   2       18.07       16.66     10.95 o 
   0  16   2        9.48        4.00      7.52 o 
   1  16   2      103.03       88.17     13.35 o 
   2  16   2        4.83        0.32     11.17 o 
   3  16   2        2.73       -3.56     11.59 o 
   4  16   2       49.16       39.20     12.31 o 
 -15   1   3        5.00        0.17      5.36 o 
 -14   1   3       13.28       12.46      5.54 o 
 -13   1   3        1.29        1.40      4.99 o 
 -12   1   3        0.27        1.12      4.64 o 
 -11   1   3        8.86        9.22      4.49 o 
 -10   1   3       13.88       14.31      3.96 o 
  -9   1   3       11.51        9.67      2.81 o 
  -8   1   3       76.15       75.39      3.64 o 
  -7   1   3       17.79       10.27      1.87 o 
  -6   1   3     1674.16     1764.35     15.93 o 
  -5   1   3     3857.98     4124.24     21.82 o 
  -4   1   3       16.51       31.34      2.87 o 
  -3   1   3      122.95      137.06      3.12 o 
  -2   1   3     3607.63     3609.39     18.60 o 
  -1   1   3     2106.50     2106.34     15.14 o 
   0   1   3      125.48      128.64      3.05 o 
   1   1   3      494.43      536.33      5.44 o 
   2   1   3        0.93        1.52      0.83 o 
   3   1   3      275.59      327.95      3.00 o 
   4   1   3     1069.47     1140.80     13.53 o 
   5   1   3       15.59       14.55      1.32 o 
   6   1   3     1450.29     1568.17     13.34 o 
   7   1   3      168.65      163.75      4.31 o 
   8   1   3        9.53        7.58      2.40 o 
   9   1   3        2.41        1.20      2.54 o 
  10   1   3      270.56      273.32      8.08 o 
  11   1   3      321.55      329.02     14.00 o 
  12   1   3       73.56       57.96      7.33 o 
  13   1   3       30.53       29.06     10.49 o 
 -15   2   3       43.70       39.43     11.50 o 
 -14   2   3       63.83       68.84      8.25 o 
 -13   2   3       32.07       34.07      6.88 o 
 -12   2   3      300.15      306.98      9.14 o 
 -11   2   3      456.68      471.48     10.34 o 
 -10   2   3       48.55       47.24      4.66 o 
  -9   2   3      308.36      292.61     11.86 o 
  -8   2   3      455.35      419.52     11.06 o 
  -7   2   3      367.42      354.88      6.62 o 
  -6   2   3      948.29      979.02     10.05 o 
  -5   2   3      626.57      626.67      9.18 o 
  -4   2   3      213.01      227.84      5.43 o 
  -3   2   3      746.89      810.21      8.39 o 
  -2   2   3     2097.08     2127.06      8.68 o 
  -1   2   3      627.60      635.26      6.35 o 
   0   2   3      578.93      600.37      7.03 o 
   1   2   3      148.62      193.85      4.58 o 
   2   2   3     2519.67     2442.79     13.83 o 
   3   2   3     3445.42     3555.64     14.84 o 
   4   2   3     2292.43     2330.87     15.00 o 
   5   2   3      443.25      428.29      4.50 o 
   6   2   3       28.42       22.16      1.80 o 
   7   2   3      199.62      202.64      3.96 o 
   8   2   3      217.58      214.55      4.47 o 
   9   2   3       79.61       81.19      3.77 o 
  10   2   3      168.22      173.55      8.53 o 
  11   2   3        1.49        0.41      5.93 o 
  12   2   3      100.64       92.08     11.58 o 
  13   2   3        0.49       -1.62      9.87 o 
 -15   3   3       94.21       86.83     12.72 o 
 -14   3   3      183.97      175.59     10.27 o 
 -13   3   3        1.21        2.62      6.16 o 
 -12   3   3        6.15        1.71      5.73 o 
 -11   3   3       71.38       68.40      6.93 o 
 -10   3   3        0.29        0.41      4.63 o 
  -9   3   3      157.38      154.77      7.24 o 
  -8   3   3       11.94       10.36      4.33 o 
  -7   3   3     1193.00     1195.73     15.76 o 
  -6   3   3     1230.23     1214.41     27.99 o 
  -5   3   3      177.54      166.64      5.40 o 
  -4   3   3      163.22      168.96      5.07 o 
  -3   3   3     1901.02     1974.56     15.56 o 
  -2   3   3     1357.77     1347.96      7.25 o 
  -1   3   3     2265.83     2374.47     12.96 o 
   0   3   3     1651.91     1709.77     14.02 o 
   1   3   3     2192.90     2462.64     18.00 o 
   2   3   3        1.03        1.04      0.87 o 
   3   3   3      707.20      772.73      4.51 o 
   4   3   3      182.83      174.42      3.33 o 
   5   3   3      449.61      466.35      4.66 o 
   6   3   3       74.19       69.43      2.96 o 
   7   3   3      112.08      110.90      3.60 o 
   8   3   3      573.06      581.13      7.95 o 
   9   3   3      510.05      525.85      8.20 o 
  10   3   3       35.18       22.00      5.36 o 
  11   3   3       11.54        7.48      5.85 o 
  12   3   3       54.75       56.91     10.17 o 
  13   3   3       58.60       70.06     12.17 o 
 -14   4   3        0.06        3.05      6.59 o 
 -13   4   3        2.31        4.85      6.02 o 
 -12   4   3        3.66        1.48      5.87 o 
 -11   4   3      110.86      107.63      8.24 o 
 -10   4   3      167.23      176.25      8.15 o 
  -9   4   3       52.02       42.14      5.43 o 
  -8   4   3      405.07      414.99     10.08 o 
  -7   4   3      103.57       89.32      5.57 o 
  -6   4   3      425.14      414.38      8.84 o 
  -5   4   3      575.36      603.48     25.43 o 
  -4   4   3      144.71      168.43      5.33 o 
  -3   4   3      129.40      142.45      4.72 o 
  -2   4   3     3444.17     3631.87     78.21 o 
  -1   4   3      154.76      172.48      2.98 o 
   0   4   3        0.54        1.88      1.52 o 
   1   4   3      253.43      257.18      3.44 o 
   2   4   3       92.10       92.28      2.21 o 
   3   4   3        0.03        0.34      1.08 o 
   4   4   3      144.81      131.17      3.36 o 
   5   4   3       19.64       21.83      2.09 o 
   6   4   3      156.56      151.53      4.07 o 
   7   4   3      448.52      466.55     12.62 o 
   8   4   3       36.64       35.52      3.33 o 
   9   4   3      119.31      125.61      7.16 o 
  10   4   3      107.90      106.71      7.38 o 
  11   4   3      112.36      113.55      7.96 o 
  12   4   3        1.38       -7.60      9.05 o 
  13   4   3        0.84       -6.47     10.83 o 
 -14   5   3        5.10        2.54      7.04 o 
 -13   5   3        4.55        5.97      6.36 o 
 -12   5   3        0.16        4.12      5.66 o 
 -11   5   3        9.48       11.60      5.81 o 
 -10   5   3      201.28      185.08     13.77 o 
  -9   5   3       15.18       13.63      4.75 o 
  -8   5   3       16.89       16.75      4.61 o 
  -7   5   3       89.90       88.17      5.69 o 
  -6   5   3      586.10      598.68     10.78 o 
  -5   5   3      307.26      282.84      7.36 o 
  -4   5   3      260.19      245.01      6.61 o 
  -3   5   3      625.71      639.21     12.46 o 
  -2   5   3       28.04       27.04      3.62 o 
  -1   5   3       56.59       51.62      2.56 o 
   0   5   3       79.06       82.89      2.59 o 
   1   5   3      265.20      242.62      3.82 o 
   2   5   3       77.18       89.95      2.85 o 
   3   5   3     1533.01     1647.75     15.24 o 
   4   5   3       48.30       54.82      2.13 o 
   5   5   3     1758.02     1795.55     12.15 o 
   6   5   3      371.34      379.02      6.34 o 
   7   5   3     1246.54     1209.56     11.11 o 
   8   5   3       33.66       33.65      3.27 o 
   9   5   3      184.00      192.41      8.12 o 
  10   5   3      131.87      136.62      7.83 o 
  11   5   3       80.14       94.03     11.63 o 
  12   5   3        0.23       -7.36      9.69 o 
  13   5   3        0.54        5.71     11.55 o 
 -14   6   3      117.36      116.79      9.98 o 
 -13   6   3      154.53      150.11      9.80 o 
 -12   6   3       46.12       46.42      7.31 o 
 -11   6   3      253.81      239.09     10.12 o 
 -10   6   3      103.91      106.92      7.48 o 
  -9   6   3       83.73       83.07      6.64 o 
  -8   6   3      297.26      306.93      9.55 o 
  -7   6   3      555.52      555.22     11.61 o 
  -6   6   3      337.94      315.80      8.65 o 
  -5   6   3      519.11      519.99     10.23 o 
  -4   6   3      262.98      284.91     10.48 o 
  -3   6   3        0.01        0.59      1.88 o 
  -2   6   3       39.79       46.35      3.21 o 
  -1   6   3      940.08      946.29     10.78 o 
   0   6   3      397.49      400.96      5.25 o 
   1   6   3     1606.34     1572.38     14.70 o 
   2   6   3       89.00       77.14      3.07 o 
   3   6   3      636.81      624.70      9.55 o 
   4   6   3        1.77        4.31      1.92 o 
   5   6   3     2488.68     2468.07     18.39 o 
   6   6   3      519.03      508.04     12.40 o 
   7   6   3       18.89       15.62      2.92 o 
   8   6   3        1.63        2.44      2.94 o 
   9   6   3       24.77       30.41      5.37 o 
  10   6   3        1.76       -2.02      8.06 o 
  11   6   3        1.85       -3.67      8.53 o 
  12   6   3       10.80       16.30     10.12 o 
 -13   7   3       80.60       68.94      9.15 o 
 -12   7   3       28.37       28.74      6.70 o 
 -11   7   3        0.11        2.23      5.83 o 
 -10   7   3       71.43       71.33     12.17 o 
  -9   7   3       10.47       10.71      5.33 o 
  -8   7   3      313.44      311.08     14.31 o 
  -7   7   3      129.03      127.86      7.09 o 
  -6   7   3       14.03       11.37      4.43 o 
  -5   7   3      760.99      761.61     25.62 o 
  -4   7   3     1668.77     1606.28     95.33 o 
  -3   7   3     1348.03     1369.98     36.16 o 
  -2   7   3      105.04       97.51      4.24 o 
  -1   7   3      376.20      364.45      8.17 o 
   0   7   3        2.10        2.68      3.21 o 
   1   7   3       27.24       28.89      3.62 o 
   2   7   3      472.49      442.24      8.68 o 
   3   7   3        5.36        7.20      3.34 o 
   4   7   3      525.21      489.92      7.97 o 
   5   7   3      874.59      834.73     12.78 o 
   6   7   3      246.85      244.01      6.13 o 
   7   7   3      923.72      901.60     10.63 o 
   8   7   3      297.66      304.62      9.22 o 
   9   7   3       12.03       19.56      4.88 o 
  10   7   3       77.68       77.80     10.93 o 
  11   7   3        7.46       11.52      9.26 o 
  12   7   3       50.78       30.37     10.86 o 
 -13   8   3       55.73       51.26      8.38 o 
 -12   8   3       52.45       50.56      7.66 o 
 -11   8   3        8.50       10.20      6.37 o 
 -10   8   3        0.13       -0.57      5.82 o 
  -9   8   3       37.90       31.25      6.02 o 
  -8   8   3       17.09       18.59      5.30 o 
  -7   8   3       13.48        9.79      4.71 o 
  -6   8   3      300.68      294.96     10.86 o 
  -5   8   3      151.19      121.25     10.78 o 
  -4   8   3      201.88      196.01      5.09 o 
  -3   8   3      298.66      274.70     11.83 o 
  -2   8   3       25.60       22.68      3.51 o 
  -1   8   3      245.03      236.09      7.62 o 
   0   8   3      123.59      123.31      5.95 o 
   1   8   3      221.30      207.82      7.11 o 
   2   8   3      900.70      900.46     19.12 o 
   3   8   3      348.50      343.92      8.64 o 
   4   8   3       89.35       83.06      5.71 o 
   5   8   3      182.09      173.24      6.68 o 
   6   8   3        8.26        9.21      3.14 o 
   7   8   3       29.65       28.82      3.57 o 
   8   8   3        5.31        5.15      4.54 o 
   9   8   3        0.00        2.06      8.45 o 
  10   8   3      232.44      262.36     16.62 o 
  11   8   3        4.83       12.18     10.02 o 
 -13   9   3        5.64        7.54     10.96 o 
 -12   9   3       31.42       28.20      7.66 o 
 -11   9   3      133.27      128.93      9.51 o 
 -10   9   3        2.91        0.10      9.44 o 
  -9   9   3       68.42       64.06      7.24 o 
  -8   9   3       70.56       71.62     10.04 o 
  -7   9   3       21.50       17.46      5.39 o 
  -6   9   3        4.29        3.60      5.02 o 
  -5   9   3      462.08      434.87     11.25 o 
  -4   9   3      128.67      119.35     11.99 o 
  -3   9   3        0.82        0.25      3.27 o 
  -2   9   3        2.53        2.84      6.80 o 
  -1   9   3      304.54      299.02      9.09 o 
   0   9   3       20.00       21.61      4.82 o 
   1   9   3      150.77      131.96      9.69 o 
   2   9   3      623.93      592.80     19.62 o 
   3   9   3        1.40        0.57      4.05 o 
   4   9   3       16.51       17.89      4.29 o 
   5   9   3        3.48        5.08      3.88 o 
   6   9   3        0.01        2.54      3.36 o 
   7   9   3       77.16       56.86      5.75 o 
   8   9   3       93.64       76.71     10.73 o 
   9   9   3        3.67        7.41      9.56 o 
  10   9   3       43.79       29.62      9.30 o 
  11   9   3      104.46       98.46     13.32 o 
 -12  10   3      115.83      110.38     13.80 o 
 -11  10   3       50.47       53.96      8.14 o 
 -10  10   3        1.21        4.66      7.18 o 
  -9  10   3      161.27      163.44      9.65 o 
  -8  10   3       95.18       91.04      7.72 o 
  -7  10   3       95.68      101.46      7.66 o 
  -6  10   3        5.44       12.59      5.52 o 
  -5  10   3        0.00        2.99      4.94 o 
  -4  10   3        0.25       -1.93      7.12 o 
  -3  10   3       97.24       94.76     10.10 o 
  -2  10   3      148.39      152.02     11.46 o 
  -1  10   3        2.06        7.98      4.78 o 
   0  10   3     2568.24     2588.92     25.04 o 
   1  10   3       36.54       30.86      5.17 o 
   2  10   3        7.01        3.16      4.70 o 
   3  10   3       16.31       20.43      4.98 o 
   4  10   3      524.09      535.16     12.05 o 
   5  10   3      152.41      150.78     12.57 o 
   6  10   3      363.44      368.36      8.11 o 
   7  10   3        0.39        5.64      8.39 o 
   8  10   3      366.31      440.11     20.08 o 
   9  10   3        1.36       10.32      9.48 o 
  10  10   3       90.28       97.37     13.50 o 
 -12  11   3      124.90      130.50     15.15 o 
 -11  11   3       11.61       15.47      7.49 o 
 -10  11   3       21.26       29.85      7.55 o 
  -9  11   3      136.22      140.77      9.88 o 
  -8  11   3        8.80       11.73      6.37 o 
  -7  11   3        4.65        4.48      5.81 o 
  -6  11   3       35.95       39.19      6.49 o 
  -5  11   3       95.59      108.16      7.81 o 
  -4  11   3      256.63      274.13     14.94 o 
  -3  11   3     2244.79     2207.83     36.40 o 
  -2  11   3       97.69      102.35     10.58 o 
  -1  11   3      267.22      247.27     12.86 o 
   0  11   3       50.22       47.37      5.96 o 
   1  11   3      136.43      121.92      7.52 o 
   2  11   3      214.55      215.37      9.03 o 
   3  11   3       30.02       22.77      6.28 o 
   4  11   3        4.44        3.43      4.80 o 
   5  11   3       14.26       11.68      4.85 o 
   6  11   3       21.44       27.67      5.54 o 
   7  11   3      109.35      121.86     13.14 o 
   8  11   3      104.67      120.42     13.50 o 
   9  11   3      224.73      251.35     17.44 o 
 -11  12   3        1.23        2.35     11.67 o 
 -10  12   3        2.32       -2.04      7.62 o 
  -9  12   3       72.59       87.01      9.11 o 
  -8  12   3       26.39       27.73      8.37 o 
  -7  12   3       49.47       46.93      7.53 o 
  -6  12   3       26.40       10.54      6.29 o 
  -5  12   3       90.40       98.14      8.02 o 
  -4  12   3       40.98       44.93      9.84 o 
  -3  12   3       43.62       59.93     10.42 o 
  -2  12   3       40.18       54.75     10.16 o 
  -1  12   3        7.87        4.27      5.49 o 
   0  12   3      202.12      206.73      9.53 o 
   1  12   3       10.87        8.52      5.53 o 
   2  12   3      220.43      217.52      9.65 o 
   3  12   3      126.77      122.23      8.27 o 
   4  12   3       13.05       14.59      5.79 o 
   5  12   3       21.33       13.74      5.57 o 
   6  12   3      380.72      384.91     19.40 o 
   7  12   3        0.69       -1.50      9.75 o 
   8  12   3       93.61      111.46     13.56 o 
 -10  13   3      117.71      110.50     14.57 o 
  -9  13   3       14.36       17.24      7.52 o 
  -8  13   3       30.76       27.12      7.57 o 
  -7  13   3       29.99       34.03      7.79 o 
  -6  13   3      269.56      291.37     21.77 o 
  -5  13   3      140.20      133.04      9.49 o 
  -4  13   3       82.05       89.66     12.26 o 
  -3  13   3      170.11      158.18     13.87 o 
  -2  13   3       81.57       71.05     11.68 o 
  -1  13   3        1.54        4.31      8.50 o 
   0  13   3       17.48       13.88      6.28 o 
   1  13   3        8.52        8.24      5.83 o 
   2  13   3        0.47        2.87      5.63 o 
   3  13   3        2.33        9.06      8.61 o 
   4  13   3        0.02        2.47      5.80 o 
   5  13   3      289.04      347.48     18.82 o 
   6  13   3        2.09        2.54      9.51 o 
   7  13   3        6.49       15.41     10.50 o 
  -9  14   3       26.22       16.05     11.95 o 
  -8  14   3        1.08        0.69     10.80 o 
  -7  14   3       29.19       23.45      7.49 o 
  -6  14   3      189.64      212.68     11.65 o 
  -5  14   3        2.71        3.24      6.95 o 
  -4  14   3       10.84       11.63      9.70 o 
  -3  14   3      138.84      150.11     13.98 o 
  -2  14   3        0.01        2.13      9.30 o 
  -1  14   3       19.73       26.46     10.55 o 
   0  14   3       69.82       73.88      8.15 o 
   1  14   3      142.85      152.00      9.70 o 
   2  14   3       29.70       29.37      7.14 o 
   3  14   3      210.90      244.87     11.26 o 
   4  14   3        1.33        7.79     11.07 o 
   5  14   3      161.71      149.03     14.71 o 
   6  14   3       40.25       25.93     11.21 o 
  -6  15   3       28.37       33.25      8.14 o 
  -5  15   3       99.09       95.44      9.97 o 
  -4  15   3      140.51      137.46     14.51 o 
  -3  15   3       37.31       31.61     11.40 o 
  -2  15   3       40.43       47.47     11.93 o 
  -1  15   3       26.47       34.89     11.18 o 
   0  15   3       45.08       41.34     11.93 o 
   1  15   3        1.19       -2.35      7.39 o 
   2  15   3        0.05        0.81      6.96 o 
   3  15   3        4.36        2.68      7.46 o 
   2  16   3       72.51       76.97     12.43 o 
 -16   0   4       15.80        5.68     12.10 o 
 -15   0   4      226.40      227.94     20.40 o 
 -14   0   4      163.77      181.24     10.45 o 
 -13   0   4       16.99       10.47      6.48 o 
 -12   0   4      230.88      236.70     14.83 o 
 -11   0   4      120.67      132.58     11.76 o 
 -10   0   4      553.62      571.99     18.43 o 
  -9   0   4      801.17      748.19     19.18 o 
  -8   0   4      572.14      533.15      8.96 o 
  -7   0   4      448.79      459.79     13.41 o 
  -6   0   4      526.96      588.44     13.43 o 
  -5   0   4      238.53      238.51      8.41 o 
  -4   0   4     2226.64     2303.62     48.96 o 
  -3   0   4     1072.65     1082.60     17.77 o 
  -2   0   4      405.87      459.04      4.48 o 
  -1   0   4      535.42      502.27     12.24 o 
   0   0   4     3292.73     3350.14     16.50 o 
   1   0   4     3561.67     3608.51     16.98 o 
   2   0   4      142.32      122.21      6.36 o 
   3   0   4      967.62     1111.25      9.16 o 
   4   0   4     4405.92     4306.86     46.16 o 
   5   0   4     1237.14     1195.91      9.38 o 
   6   0   4     1343.11     1362.41     13.58 o 
   7   0   4        0.93        0.98      2.32 o 
   8   0   4       15.50       13.26      6.16 o 
   9   0   4       17.57       13.63      5.24 o 
  10   0   4      175.87      174.39     18.78 o 
  11   0   4       96.65       96.64     11.07 o 
  12   0   4      301.22      297.37     16.23 o 
  13   0   4      152.59      157.97     14.20 o 
 -16   1   4        0.02        3.05     12.12 o 
 -15   1   4      125.61      129.07      7.34 o 
 -14   1   4        0.85        4.33      5.46 o 
 -13   1   4      285.02      271.97     13.84 o 
 -12   1   4       14.36       12.70      4.89 o 
 -11   1   4        3.05        1.58      4.42 o 
 -10   1   4       78.93       72.46      5.39 o 
  -9   1   4       10.30        9.83      2.61 o 
  -8   1   4       67.11       63.12      3.28 o 
  -7   1   4      675.58      690.11     22.18 o 
  -6   1   4      546.63      524.21     14.29 o 
  -5   1   4     1064.31     1088.05      9.24 o 
  -4   1   4     7085.83     7526.63     30.52 o 
  -3   1   4      394.50      383.86      5.43 o 
  -2   1   4       12.66       16.64      1.07 o 
  -1   1   4       45.23       59.34      3.72 o 
   0   1   4     5362.84     5564.59     83.96 o 
   1   1   4     1517.80     1519.32     15.71 o 
   2   1   4      606.25      625.23      5.45 o 
   3   1   4      691.56      732.88      5.16 o 
   4   1   4        5.44        4.04      1.27 o 
   5   1   4      156.42      147.26      5.59 o 
   6   1   4      442.91      439.57      6.33 o 
   7   1   4      335.34      332.63      3.54 o 
   8   1   4       92.16       90.29      3.14 o 
   9   1   4       79.72       77.91      4.66 o 
  10   1   4      105.06      111.87      5.45 o 
  11   1   4      200.12      207.10      7.93 o 
  12   1   4        7.64        1.05      8.95 o 
  13   1   4       40.20       39.38     10.78 o 
 -15   2   4       36.51       35.65      8.46 o 
 -14   2   4        0.06       -1.55      6.51 o 
 -13   2   4       24.91       21.08      6.87 o 
 -12   2   4        1.59        3.06      4.71 o 
 -11   2   4       74.27       79.23      5.81 o 
 -10   2   4      100.40      100.32      5.83 o 
  -9   2   4       44.72       40.98      2.64 o 
  -8   2   4      198.48      193.57      4.25 o 
  -7   2   4      210.76      210.60      3.63 o 
  -6   2   4      162.84      183.82      4.97 o 
  -5   2   4        2.10        0.29      2.07 o 
  -4   2   4      454.82      500.33      6.07 o 
  -3   2   4      894.92     1014.08      6.46 o 
  -2   2   4      954.53     1026.47      6.72 o 
  -1   2   4     2979.60     3237.91     73.95 o 
   0   2   4     3079.38     3351.84     15.51 o 
   1   2   4     1388.12     1524.68     18.19 o 
   2   2   4        3.21        2.54      1.16 o 
   3   2   4      120.32      108.92      2.42 o 
   4   2   4       68.94       66.27      2.47 o 
   5   2   4       19.98       22.09      2.28 o 
   6   2   4      364.22      333.27     12.22 o 
   7   2   4       45.22       42.00      3.23 o 
   8   2   4       59.16       65.96      4.09 o 
   9   2   4      305.73      310.95      8.40 o 
  10   2   4      102.50       95.07      7.28 o 
  11   2   4        6.58        6.54      5.86 o 
  12   2   4        8.67        8.38      8.91 o 
  13   2   4       13.42        3.32     11.14 o 
 -15   3   4       71.17       78.39     13.02 o 
 -14   3   4        2.04        0.94      6.65 o 
 -13   3   4       12.99       13.98      6.61 o 
 -12   3   4       25.34       23.77      6.15 o 
 -11   3   4       53.01       46.86      6.42 o 
 -10   3   4      373.75      360.36     10.81 o 
  -9   3   4      128.99      139.52      8.69 o 
  -8   3   4      208.33      203.63      7.53 o 
  -7   3   4      139.61      132.33      7.99 o 
  -6   3   4        0.52        0.81      3.21 o 
  -5   3   4      942.56      970.85     11.75 o 
  -4   3   4      459.56      499.33      8.02 o 
  -3   3   4     1803.33     1795.96     27.38 o 
  -2   3   4      285.53      370.05      3.89 o 
  -1   3   4      822.98      871.66      7.13 o 
   0   3   4     1186.95     1201.59     10.39 o 
   1   3   4      524.03      567.75      4.57 o 
   2   3   4      219.42      256.17      3.95 o 
   3   3   4      810.13      847.73      6.06 o 
   4   3   4       45.84       47.56      3.04 o 
   5   3   4       94.64       91.29      3.36 o 
   6   3   4        2.67        4.85      1.25 o 
   7   3   4      595.34      584.65      7.14 o 
   8   3   4      331.26      339.53      8.30 o 
   9   3   4      656.68      640.99     13.47 o 
  10   3   4      134.07      145.38      8.21 o 
  11   3   4      133.47      129.88      8.57 o 
  12   3   4      107.21      102.98     12.31 o 
  13   3   4        1.78        6.60     11.83 o 
 -15   4   4        6.58        8.53     10.18 o 
 -14   4   4        8.06        4.34      7.12 o 
 -13   4   4       73.38       73.23      8.30 o 
 -12   4   4      297.53      313.55     11.51 o 
 -11   4   4      209.52      227.69      9.68 o 
 -10   4   4      262.28      245.41     13.26 o 
  -9   4   4      580.76      551.47     12.40 o 
  -8   4   4        0.72        0.12      4.04 o 
  -7   4   4     1147.16     1141.50     15.10 o 
  -6   4   4      683.93      672.21     11.06 o 
  -5   4   4       31.44       29.64      4.05 o 
  -4   4   4       18.06       21.85      3.16 o 
  -3   4   4      517.53      553.75      8.38 o 
  -2   4   4      230.20      295.13      4.68 o 
  -1   4   4     2291.11     2493.95     30.67 o 
   0   4   4     1137.11     1250.90     11.63 o 
   1   4   4      169.39      134.64      3.13 o 
   2   4   4       58.66       42.00      1.97 o 
   3   4   4     1285.19     1251.06     14.24 o 
   4   4   4      557.89      553.05     11.19 o 
   5   4   4      870.33      851.05      9.48 o 
   6   4   4        3.28        4.17      1.47 o 
   7   4   4     1200.12     1184.63     13.16 o 
   8   4   4        0.36        0.44      4.44 o 
   9   4   4      199.51      202.73      8.80 o 
  10   4   4        3.15        4.48      5.62 o 
  11   4   4        0.05       -5.65      5.65 o 
  12   4   4        2.72       -9.33      9.90 o 
  13   4   4        4.63        5.74     12.30 o 
 -15   5   4        3.31        4.71     11.34 o 
 -14   5   4      151.11      157.10     10.49 o 
 -13   5   4      111.03      112.20      8.96 o 
 -12   5   4      181.35      169.88     10.25 o 
 -11   5   4        1.21       -1.65      5.57 o 
 -10   5   4        7.88       10.04      5.32 o 
  -9   5   4      333.89      338.97     10.28 o 
  -8   5   4      138.04      141.54      7.83 o 
  -7   5   4       56.74       58.93      5.25 o 
  -6   5   4      125.15      123.09      6.17 o 
  -5   5   4      299.77      281.78      7.43 o 
  -4   5   4      713.83      700.37     10.41 o 
  -3   5   4     1371.52     1384.47     13.69 o 
  -2   5   4      534.26      540.81      6.42 o 
  -1   5   4     1416.87     1485.58     16.45 o 
   0   5   4        5.29        2.59      1.73 o 
   1   5   4     1761.33     1857.57     13.68 o 
   2   5   4       10.82        9.05      1.61 o 
   3   5   4      314.86      344.12      3.62 o 
   4   5   4      259.55      250.87      3.88 o 
   5   5   4       26.78       33.54      2.46 o 
   6   5   4      440.80      447.80      6.10 o 
   7   5   4      119.16      103.94      3.85 o 
   8   5   4      135.89      133.81      7.24 o 
   9   5   4      533.89      521.71     31.81 o 
  10   5   4      301.33      321.35     10.82 o 
  11   5   4        9.38       -4.21      8.58 o 
  12   5   4       20.57       22.37     10.30 o 
 -15   6   4        3.54        8.61     11.75 o 
 -14   6   4        4.30       -0.88      7.07 o 
 -13   6   4        1.34        6.19      6.87 o 
 -12   6   4       51.32       48.96      7.48 o 
 -11   6   4       56.21       61.92      7.15 o 
 -10   6   4       88.84       86.66      8.39 o 
  -9   6   4      165.62      166.46      8.27 o 
  -8   6   4      145.98      136.21     10.02 o 
  -7   6   4      159.92      152.65      7.29 o 
  -6   6   4     1136.04     1154.29     18.78 o 
  -5   6   4     1393.98     1379.69     22.26 o 
  -4   6   4     1487.82     1571.36     18.89 o 
  -3   6   4       54.61       55.14      3.03 o 
  -2   6   4        3.51        4.42      2.41 o 
  -1   6   4      105.10      103.99      4.44 o 
   0   6   4      455.08      476.20     12.01 o 
   1   6   4      476.34      470.75      6.35 o 
   2   6   4        5.70        5.67      1.95 o 
   3   6   4      137.73      137.37      4.39 o 
   4   6   4      785.32      745.65     10.23 o 
   5   6   4      969.68      968.53     11.33 o 
   6   6   4      128.81      127.06      4.12 o 
   7   6   4      142.19      120.06     10.54 o 
   8   6   4       88.81       88.98      6.74 o 
   9   6   4       40.00       32.22      5.88 o 
  10   6   4       17.34       18.03      8.25 o 
  11   6   4       67.50       63.12     10.62 o 
  12   6   4      187.08      174.53     14.67 o 
 -14   7   4       33.07       39.93     11.87 o 
 -13   7   4       13.55       11.05      6.95 o 
 -12   7   4       32.58       29.50      7.38 o 
 -11   7   4       52.03       52.88      7.20 o 
 -10   7   4       41.16       36.36      6.51 o 
  -9   7   4       59.86       67.19      6.85 o 
  -8   7   4      322.45      315.69     19.14 o 
  -7   7   4       58.97       68.35      6.16 o 
  -6   7   4      206.48      183.69      7.71 o 
  -5   7   4       32.50       32.16      4.79 o 
  -4   7   4      109.05       96.40      3.26 o 
  -3   7   4      490.55      453.73      7.58 o 
  -2   7   4      193.06      207.38      5.92 o 
  -1   7   4        4.33        6.72      5.58 o 
   0   7   4      472.89      439.68     13.94 o 
   1   7   4      232.72      231.92     10.54 o 
   2   7   4      365.14      348.44      6.65 o 
   3   7   4       43.57       46.75      3.10 o 
   4   7   4     1613.80     1590.04     15.52 o 
   5   7   4       85.26       89.44      4.53 o 
   6   7   4      409.56      402.74      9.32 o 
   7   7   4      259.61      263.91     14.91 o 
   8   7   4       44.24       34.19      5.69 o 
   9   7   4       34.43       28.19      5.73 o 
  10   7   4        2.48        5.40      8.31 o 
  11   7   4       11.55        2.80      9.72 o 
  12   7   4       65.22       67.76     12.04 o 
 -14   8   4       34.70       26.05     11.92 o 
 -13   8   4        0.03       -2.23      7.13 o 
 -12   8   4      191.84      211.61     10.90 o 
 -11   8   4      468.35      464.36     14.10 o 
 -10   8   4      294.59      300.29     11.31 o 
  -9   8   4        0.12        7.16      5.56 o 
  -8   8   4       67.30       67.23      6.77 o 
  -7   8   4      102.62      112.47      7.16 o 
  -6   8   4      139.36      124.04      7.20 o 
  -5   8   4     1387.55     1375.86     26.16 o 
  -4   8   4       55.26       51.22      3.38 o 
  -3   8   4     1871.74     1792.92     73.02 o 
  -2   8   4       22.20       18.94      7.16 o 
  -1   8   4      266.73      262.83     11.95 o 
   0   8   4      132.45      135.05      6.21 o 
   1   8   4      191.87      199.91      7.07 o 
   2   8   4     2239.58     2186.17     19.76 o 
   3   8   4       53.87       59.10      4.76 o 
   4   8   4       32.70       32.94      3.46 o 
   5   8   4       27.83       26.65      3.47 o 
   6   8   4      294.86      281.81      9.54 o 
   7   8   4      333.87      329.59     10.25 o 
   8   8   4      281.34      301.69     10.12 o 
   9   8   4       24.28       13.68      8.43 o 
  10   8   4      130.16      148.58     13.08 o 
  11   8   4       23.40       24.54     10.76 o 
 -13   9   4      128.56       92.23     13.89 o 
 -12   9   4       33.76       31.95      7.47 o 
 -11   9   4       37.06       40.47      7.79 o 
 -10   9   4        1.35        0.62      6.34 o 
  -9   9   4        6.67        7.08      6.19 o 
  -8   9   4       18.36       15.43      5.94 o 
  -7   9   4      312.82      308.43     10.53 o 
  -6   9   4      131.41      126.14      9.96 o 
  -5   9   4       44.19       48.35      5.87 o 
  -4   9   4       35.28       44.17      8.41 o 
  -3   9   4       55.10       57.87      4.61 o 
  -2   9   4     2830.92     2802.26     37.11 o 
  -1   9   4     4086.67     4053.22     44.04 o 
   0   9   4      669.46      702.18     12.87 o 
   1   9   4      635.20      640.09     12.24 o 
   2   9   4      377.15      364.17      9.47 o 
   3   9   4      200.84      186.39     15.71 o 
   4   9   4       17.17       18.35      3.54 o 
   5   9   4       43.20       40.35      4.90 o 
   6   9   4        0.10        1.63      5.04 o 
   7   9   4        0.89        3.94      5.26 o 
   8   9   4      432.90      419.34     19.04 o 
   9   9   4      168.27      160.82     13.73 o 
  10   9   4       10.97       12.58     10.13 o 
 -13  10   4       30.67       16.22     12.35 o 
 -12  10   4       70.01       61.42     11.54 o 
 -11  10   4        0.37        4.21      7.03 o 
 -10  10   4       64.76       58.47      8.26 o 
  -9  10   4       21.39       10.44      6.33 o 
  -8  10   4        3.23       -0.61      5.85 o 
  -7  10   4       13.15       10.44      5.87 o 
  -6  10   4      114.18      119.80      7.89 o 
  -5  10   4       39.51       29.87      5.76 o 
  -4  10   4      123.13      121.70     11.14 o 
  -3  10   4       49.93       39.25      8.86 o 
  -2  10   4      130.00      124.98     11.29 o 
  -1  10   4       61.62       69.09      9.48 o 
   0  10   4       19.11       17.76      5.15 o 
   1  10   4        3.26        7.01      4.78 o 
   2  10   4      585.72      608.66     12.60 o 
   3  10   4        0.07        0.10      4.25 o 
   4  10   4        4.75        6.23      4.21 o 
   5  10   4        0.34       -1.06      4.08 o 
   6  10   4       56.88       63.39      6.58 o 
   7  10   4        0.51        3.00      8.13 o 
   8  10   4      195.92      221.27     16.10 o 
   9  10   4        0.31       -2.99      9.80 o 
  10  10   4       77.44       89.43     13.30 o 
 -11  11   4       11.97       12.69      7.61 o 
 -10  11   4       40.02       36.69      7.72 o 
  -9  11   4       78.24       75.22      8.36 o 
  -8  11   4        0.63        6.76      6.35 o 
  -7  11   4        5.39        0.74      5.74 o 
  -6  11   4       45.74       50.54      7.03 o 
  -5  11   4       87.47      102.04     10.32 o 
  -4  11   4      140.58      135.86     11.98 o 
  -3  11   4      213.80      251.92     14.79 o 
  -2  11   4       73.24       65.96      9.98 o 
  -1  11   4      572.25      560.78     19.56 o 
   0  11   4      128.57      139.62     12.10 o 
   1  11   4        3.35        2.99      5.29 o 
   2  11   4      407.82      408.64     17.21 o 
   3  11   4       15.51       13.73      5.17 o 
   4  11   4        0.22        1.28      4.89 o 
   5  11   4        5.44        8.99      8.41 o 
   6  11   4       50.66       52.26      6.76 o 
   7  11   4       48.37       37.09     10.93 o 
   8  11   4       21.04       24.33      9.88 o 
   9  11   4       10.29       21.97     10.95 o 
 -11  12   4        9.76       12.33     11.47 o 
 -10  12   4      120.72      133.07     10.43 o 
  -9  12   4       88.49       99.14      9.53 o 
  -8  12   4        8.38       13.43      6.98 o 
  -7  12   4       43.94       52.75      7.71 o 
  -6  12   4        6.41        9.43      6.53 o 
  -5  12   4      115.03      114.51      8.67 o 
  -4  12   4      139.08      155.10     13.34 o 
  -3  12   4       42.01       42.27     10.31 o 
  -2  12   4        0.01        1.43      8.44 o 
  -1  12   4       97.17       82.82     11.29 o 
   0  12   4        0.02       -0.04      8.48 o 
   1  12   4       63.28       69.89      7.13 o 
   2  12   4      765.36      801.47     16.25 o 
   3  12   4        5.92        5.90      5.61 o 
   4  12   4       78.71       82.10      7.27 o 
   5  12   4      607.12      668.75     23.85 o 
   6  12   4       25.39       30.64     10.26 o 
   7  12   4       26.55       23.82      9.77 o 
   8  12   4       75.22       85.01     12.77 o 
 -10  13   4        0.09       -5.49     11.75 o 
  -9  13   4       22.10       28.57      8.13 o 
  -8  13   4        4.26        6.17      7.19 o 
  -7  13   4       66.38       70.41      8.56 o 
  -6  13   4       86.72       70.55      8.64 o 
  -5  13   4       69.38       52.04      7.81 o 
  -4  13   4       60.17       89.93     12.17 o 
  -3  13   4      365.39      386.05     18.99 o 
  -2  13   4      335.13      356.43     18.36 o 
  -1  13   4      161.49      178.20     14.50 o 
   0  13   4       88.43       94.66     12.36 o 
   1  13   4        3.55        9.16      5.85 o 
   2  13   4       12.89        7.19      5.80 o 
   3  13   4        2.49       -2.76      5.56 o 
   4  13   4      162.82      152.10     14.67 o 
   5  13   4       24.88       27.26      9.75 o 
   6  13   4        1.87        4.95     10.10 o 
   7  13   4       17.56       18.75     11.06 o 
  -8  14   4        0.96       -3.68     11.43 o 
  -7  14   4       48.62       58.66      8.83 o 
  -6  14   4      227.94      223.76     19.67 o 
  -5  14   4        5.30        6.84      6.77 o 
  -4  14   4        1.56       12.71     10.85 o 
  -3  14   4        0.58       15.80     10.33 o 
  -2  14   4        3.44       14.70     10.07 o 
  -1  14   4        0.13       -5.33      9.68 o 
   0  14   4        6.75       11.33     10.04 o 
   1  14   4       11.46       -7.13     10.56 o 
   2  14   4        4.53       12.43      6.97 o 
   3  14   4      301.33      328.83     22.19 o 
   4  14   4      106.88      126.24     15.09 o 
   5  14   4      162.18      151.20     14.93 o 
  -6  15   4       36.51       28.17     11.44 o 
  -5  15   4       10.82        4.55      7.73 o 
  -4  15   4       57.74       67.02     12.80 o 
  -3  15   4        6.26       27.96     11.09 o 
  -2  15   4       80.14       99.08     13.21 o 
  -1  15   4       42.03       31.67     10.96 o 
   0  15   4        0.03      -10.78     10.78 o 
   1  15   4       74.21       78.75     13.22 o 
   2  15   4        2.60       -1.21     11.01 o 
   3  15   4        5.39       16.51     11.11 o 
 -15   1   5        6.65        2.88      6.12 o 
 -14   1   5       72.11       69.90      6.98 o 
 -13   1   5      282.29      295.71      9.86 o 
 -12   1   5       84.59       85.78      6.31 o 
 -11   1   5       29.08       27.66      4.85 o 
 -10   1   5      184.07      172.60      8.65 o 
  -9   1   5       19.91       19.75      2.73 o 
  -8   1   5       73.99       71.57      4.45 o 
  -7   1   5      648.47      687.46      9.34 o 
  -6   1   5        2.52        1.84      2.51 o 
  -5   1   5      276.09      339.40      4.27 o 
  -4   1   5     2549.77     2890.07     22.39 o 
  -3   1   5     1685.70     1737.76     11.73 o 
  -2   1   5      452.64      381.67      2.91 o 
  -1   1   5      143.03      125.66      4.97 o 
   0   1   5      396.83      429.18      4.15 o 
   1   1   5      217.95      196.35      4.87 o 
   2   1   5     1354.98     1371.20      8.39 o 
   3   1   5      300.79      301.55      4.71 o 
   4   1   5      105.05      129.21      2.80 o 
   5   1   5        0.00        0.07      1.53 o 
   6   1   5       32.30       34.38      2.32 o 
   7   1   5       72.00       75.25      3.94 o 
   8   1   5       28.52       29.82      3.56 o 
   9   1   5       75.29       77.70      4.83 o 
  10   1   5        2.92        1.31      4.88 o 
  11   1   5        0.43       -5.27      5.98 o 
  12   1   5      233.72      240.28     15.10 o 
 -15   2   5        8.34       -2.46      9.32 o 
 -14   2   5       40.43       49.97      7.94 o 
 -13   2   5      260.05      267.33     16.94 o 
 -12   2   5        1.88        1.25      6.07 o 
 -11   2   5       25.60       29.78      5.07 o 
 -10   2   5     1368.93     1415.98     16.05 o 
  -9   2   5       76.76       73.17      2.98 o 
  -8   2   5      375.06      320.81      6.60 o 
  -7   2   5     1418.65     1479.67     16.42 o 
  -6   2   5      738.31      705.60     10.82 o 
  -5   2   5      505.98      542.73      6.97 o 
  -4   2   5      374.73      384.17      3.97 o 
  -3   2   5      776.51      833.48     13.43 o 
  -2   2   5      301.70      341.72      4.21 o 
  -1   2   5      573.73      625.00      9.24 o 
   0   2   5      128.62      155.10      3.44 o 
   1   2   5     2920.50     3064.99     22.47 o 
   2   2   5      729.52      686.05      4.90 o 
   3   2   5     1308.65     1303.58      9.41 o 
   4   2   5      106.65       97.22      2.62 o 
   5   2   5      215.59      206.26      4.53 o 
   6   2   5      513.47      506.53      7.27 o 
   7   2   5      343.72      346.44      8.02 o 
   8   2   5      122.36      134.33      6.21 o 
   9   2   5      174.61      163.98      7.04 o 
  10   2   5       11.95        8.89      4.96 o 
  11   2   5       73.40       59.68      7.65 o 
  12   2   5        6.29       -3.19      8.88 o 
 -15   3   5       29.54       30.08     11.19 o 
 -14   3   5        8.89        4.33      7.03 o 
 -13   3   5       62.03       61.94     14.80 o 
 -12   3   5      112.51      115.61      8.48 o 
 -11   3   5      476.48      464.86     12.76 o 
 -10   3   5        0.70        0.75      5.22 o 
  -9   3   5        0.19        1.19      4.73 o 
  -8   3   5       96.50       97.39      6.19 o 
  -7   3   5      118.92      105.42      5.82 o 
  -6   3   5      337.42      336.18      7.92 o 
  -5   3   5       51.27       47.48      2.02 o 
  -4   3   5       20.94       10.43      1.53 o 
  -3   3   5      317.01      283.00      4.41 o 
  -2   3   5     8384.18     8786.04     45.17 o 
  -1   3   5      210.84      173.33      3.36 o 
   0   3   5       84.17       64.80      1.95 o 
   1   3   5      181.17      191.51      4.42 o 
   2   3   5      714.83      700.74      7.90 o 
   3   3   5      140.62      147.04      2.89 o 
   4   3   5       56.51       57.93      2.46 o 
   5   3   5       66.01       62.91      3.50 o 
   6   3   5       13.96       14.27      3.69 o 
   7   3   5       88.42       86.69      5.24 o 
   8   3   5       40.46       38.72      4.80 o 
   9   3   5       38.94       41.03      5.27 o 
  10   3   5      240.09      227.38      9.95 o 
  11   3   5       84.09       80.66      8.57 o 
  12   3   5       27.40       33.68     10.37 o 
 -15   4   5       22.85       20.72     10.76 o 
 -14   4   5      111.86      105.44      9.48 o 
 -13   4   5       29.23       28.98      7.17 o 
 -12   4   5      234.74      231.33     19.14 o 
 -11   4   5       23.70       17.98      6.18 o 
 -10   4   5      254.39      253.09      9.81 o 
  -9   4   5       30.89       34.56      5.62 o 
  -8   4   5      611.46      612.20     12.33 o 
  -7   4   5      197.21      195.67      7.38 o 
  -6   4   5      422.58      414.03      9.14 o 
  -5   4   5       98.14      108.72      2.33 o 
  -4   4   5      270.01      286.81      4.34 o 
  -3   4   5      101.61      137.70      3.43 o 
  -2   4   5     2079.61     2253.89     12.85 o 
  -1   4   5      428.57      479.09      8.21 o 
   0   4   5      383.21      401.12      4.81 o 
   1   4   5     1094.79     1136.28     10.54 o 
   2   4   5      158.42      145.20      4.50 o 
   3   4   5      251.86      246.80      4.07 o 
   4   4   5      219.77      214.71      4.11 o 
   5   4   5       28.41       33.74      3.81 o 
   6   4   5       63.55       63.23      4.69 o 
   7   4   5      453.43      453.33     12.12 o 
   8   4   5        4.73        3.46      4.73 o 
   9   4   5       14.83       11.99      5.33 o 
  10   4   5       18.13       18.19      6.10 o 
  11   4   5       39.27       39.00      6.96 o 
  12   4   5        9.52        3.64     10.93 o 
 -15   5   5        7.75        7.54     11.30 o 
 -14   5   5      127.56      126.55     10.02 o 
 -13   5   5      153.00      141.75      9.88 o 
 -12   5   5       30.35       23.19      8.06 o 
 -11   5   5      118.68      130.27      8.40 o 
 -10   5   5        1.08        3.75      5.59 o 
  -9   5   5        1.96        0.44      5.02 o 
  -8   5   5      835.70      802.22     14.25 o 
  -7   5   5      487.78      492.07     10.83 o 
  -6   5   5      571.73      560.59     10.93 o 
  -5   5   5      741.93      716.46     11.99 o 
  -4   5   5       52.86       90.37     12.46 o 
  -3   5   5      630.31      634.97     10.94 o 
  -2   5   5      102.77      115.26      3.52 o 
  -1   5   5      408.80      392.36      5.16 o 
   0   5   5      289.63      332.00      5.51 o 
   1   5   5     1538.54     1529.26     17.60 o 
   2   5   5      627.82      581.38      8.39 o 
   3   5   5       26.99       24.09      1.64 o 
   4   5   5      486.66      479.32      7.03 o 
   5   5   5      333.84      327.40      8.02 o 
   6   5   5        9.07        7.35      3.73 o 
   7   5   5       12.46       13.57      4.77 o 
   8   5   5        0.93        1.93      4.91 o 
   9   5   5       55.35       60.82      6.59 o 
  10   5   5       40.01       46.75     10.04 o 
  11   5   5       27.95       25.95      9.37 o 
  12   5   5        6.01       10.70     11.47 o 
 -15   6   5       36.49       34.47     12.08 o 
 -14   6   5        6.14        6.74      7.24 o 
 -13   6   5       55.80       61.59      8.42 o 
 -12   6   5       75.85       76.12      8.29 o 
 -11   6   5       30.84       44.78      6.83 o 
 -10   6   5      210.82      211.13     23.31 o 
  -9   6   5     1568.68     1620.26     23.39 o 
  -8   6   5      455.00      439.68     11.35 o 
  -7   6   5       22.39       21.53      5.13 o 
  -6   6   5        0.10        0.18      4.41 o 
  -5   6   5     2688.18     2607.38     31.76 o 
  -4   6   5       80.87       95.43      5.22 o 
  -3   6   5      769.28      763.72     27.90 o 
  -2   6   5       56.74       47.41      3.79 o 
  -1   6   5        0.20        1.68      5.20 o 
   0   6   5      515.58      516.37      7.24 o 
   1   6   5        0.18        0.23      2.22 o 
   2   6   5      884.97      854.11      8.78 o 
   3   6   5       27.24       23.72      2.26 o 
   4   6   5     1153.94     1145.07     16.25 o 
   5   6   5        5.33        5.26      3.92 o 
   6   6   5      643.98      651.33     22.68 o 
   7   6   5       51.65       49.84      5.87 o 
   8   6   5      127.19      118.33      7.56 o 
   9   6   5       79.61       73.32      7.23 o 
  10   6   5       54.75       53.35      9.70 o 
  11   6   5        6.78        1.76     10.27 o 
  12   6   5        7.40       10.73     12.63 o 
 -14   7   5       44.17       62.30     11.95 o 
 -13   7   5       10.84       11.25      7.08 o 
 -12   7   5      419.20      417.49     14.01 o 
 -11   7   5      252.88      258.03     11.09 o 
 -10   7   5       43.05       39.33      6.63 o 
  -9   7   5       55.95       68.98      7.08 o 
  -8   7   5       35.99       29.55      5.96 o 
  -7   7   5      333.97      331.01     10.44 o 
  -6   7   5      508.60      501.20     11.29 o 
  -5   7   5     1121.75     1094.23     15.52 o 
  -4   7   5      127.21      110.19      4.37 o 
  -3   7   5      331.70      319.71      9.19 o 
  -2   7   5        5.64        7.87      3.03 o 
  -1   7   5      974.29     1036.76     20.77 o 
   0   7   5     1626.85     1585.27     25.43 o 
   1   7   5     1775.44     1779.21     27.19 o 
   2   7   5     1295.18     1227.46     47.73 o 
   3   7   5      172.73      168.85     13.36 o 
   4   7   5        1.36        1.05      2.40 o 
   5   7   5       10.61        7.76      2.34 o 
   6   7   5       67.50       53.50      5.80 o 
   7   7   5       15.02       12.88      5.13 o 
   8   7   5      235.73      235.98      9.43 o 
   9   7   5       48.96       50.99      6.91 o 
  10   7   5       42.53       45.55      9.63 o 
  11   7   5       95.57       84.45     11.86 o 
 -14   8   5        6.05       23.31     11.87 o 
 -13   8   5       65.39       66.15      9.02 o 
 -12   8   5        9.12        7.07      7.13 o 
 -11   8   5      281.47      307.75     20.09 o 
 -10   8   5        0.02        0.07      5.88 o 
  -9   8   5        3.42        5.24      5.98 o 
  -8   8   5       96.11      101.99      8.24 o 
  -7   8   5      726.32      733.79     14.67 o 
  -6   8   5      165.15      159.19      8.40 o 
  -5   8   5      178.87      168.09      7.75 o 
  -4   8   5        7.93        8.99      2.60 o 
  -3   8   5     2913.66     2814.63     33.74 o 
  -2   8   5      137.07      128.27      9.99 o 
  -1   8   5        5.24        7.94      6.89 o 
   0   8   5      248.99      237.99     12.01 o 
   1   8   5        9.15       14.05      6.80 o 
   2   8   5      676.87      700.73     18.79 o 
   3   8   5      122.47      119.37      5.31 o 
   4   8   5      298.36      302.63     10.94 o 
   5   8   5       93.33       80.20      8.94 o 
   6   8   5        6.53       10.81      4.77 o 
   7   8   5        0.03       -1.73      4.97 o 
   8   8   5      150.07      155.04      9.12 o 
   9   8   5        2.14        1.27      8.52 o 
  10   8   5       11.45       20.51     10.08 o 
  11   8   5       88.61       83.45     12.25 o 
 -13   9   5       13.38       16.92     12.12 o 
 -12   9   5       21.60       31.85      7.65 o 
 -11   9   5       46.88       60.76      8.39 o 
 -10   9   5      125.01      123.18      9.16 o 
  -9   9   5       37.38       25.88      6.62 o 
  -8   9   5       67.50       57.63      6.95 o 
  -7   9   5       24.58       21.59      5.73 o 
  -6   9   5      104.21      105.97      7.25 o 
  -5   9   5       28.88       30.37      5.55 o 
  -4   9   5      621.56      598.72     12.74 o 
  -3   9   5        0.93        0.72      7.67 o 
  -2   9   5      218.13      227.81     13.20 o 
  -1   9   5      402.30      420.08     16.12 o 
   0   9   5      837.83      813.18     21.21 o 
   1   9   5      130.73      121.70     10.39 o 
   2   9   5        4.23        2.57      6.83 o 
   3   9   5        0.77       -0.12      3.69 o 
   4   9   5       68.34       67.51      4.65 o 
   5   9   5       40.93       49.68      5.27 o 
   6   9   5      286.84      257.00      9.61 o 
   7   9   5        0.40        4.89      5.53 o 
   8   9   5       63.51       53.30     10.50 o 
   9   9   5       10.42        1.81      9.74 o 
  10   9   5       53.77       42.52     11.06 o 
 -12  10   5       13.20       19.88      7.80 o 
 -11  10   5      314.99      324.68     13.40 o 
 -10  10   5      233.85      252.04     11.79 o 
  -9  10   5        2.77       -0.46      6.33 o 
  -8  10   5      570.78      587.69     15.20 o 
  -7  10   5       20.31       15.70      5.86 o 
  -6  10   5       44.86       33.64      6.06 o 
  -5  10   5      114.48      106.09      7.71 o 
  -4  10   5      375.80      353.38     16.23 o 
  -3  10   5      840.42      844.89     23.23 o 
  -2  10   5       18.71       17.41      8.37 o 
  -1  10   5     1898.27     1921.74     33.21 o 
   0  10   5      527.64      532.39     18.59 o 
   1  10   5      329.59      325.30     15.23 o 
   2  10   5        7.49       14.54      8.17 o 
   3  10   5      258.62      279.70      8.94 o 
   4  10   5       95.96       98.29      5.28 o 
   5  10   5      165.10      166.57     17.37 o 
   6  10   5        1.38       -1.62      5.09 o 
   7  10   5      221.54      225.73     15.25 o 
   8  10   5        8.06        4.34      9.27 o 
   9  10   5      209.18      211.91     15.86 o 
 -11  11   5       81.40       70.61      9.33 o 
 -10  11   5        2.40        2.94      6.93 o 
  -9  11   5       42.35       46.21      8.09 o 
  -8  11   5      209.02      240.56     11.22 o 
  -7  11   5       34.30       28.83      6.83 o 
  -6  11   5       28.14       25.81      6.57 o 
  -5  11   5      339.10      330.72     11.63 o 
  -4  11   5      321.69      348.81     16.89 o 
  -3  11   5      565.07      587.17     20.90 o 
  -2  11   5      591.57      602.67     20.89 o 
  -1  11   5      347.54      375.55     17.14 o 
   0  11   5     1212.69     1247.84     28.76 o 
   1  11   5       59.29       64.23     10.54 o 
   2  11   5        1.40       -3.12      8.43 o 
   3  11   5       65.70       69.41     10.68 o 
   4  11   5       28.30       23.84      6.16 o 
   5  11   5        0.08        2.40      8.15 o 
   6  11   5       39.49       41.20      6.78 o 
   7  11   5       26.77       29.28      9.59 o 
   8  11   5        7.04       -7.42     10.39 o 
 -10  12   5       87.13      115.27     11.79 o 
  -9  12   5       91.36       99.04      9.50 o 
  -8  12   5       84.05       72.07      8.81 o 
  -7  12   5       49.71       60.63      7.93 o 
  -6  12   5        2.15        0.74      6.10 o 
  -5  12   5       36.09       38.01      7.78 o 
  -4  12   5      388.18      353.71     18.16 o 
  -3  12   5      111.05       94.19     12.11 o 
  -2  12   5      204.29      203.81     14.45 o 
  -1  12   5       17.68       27.48      9.37 o 
   0  12   5       52.09       57.51     10.76 o 
   1  12   5      233.15      260.47     16.00 o 
   2  12   5      199.15      175.71     14.23 o 
   3  12   5      206.04      204.44     15.27 o 
   4  12   5       14.34       15.57      7.33 o 
   5  12   5       87.87      107.60     13.21 o 
   6  12   5       10.00       -5.41      9.34 o 
   7  12   5       19.16       16.32     10.38 o 
  -9  13   5       37.10       30.72      8.28 o 
  -8  13   5      239.97      265.56     12.67 o 
  -7  13   5       82.18       90.31     13.75 o 
  -6  13   5      518.97      583.84     16.28 o 
  -5  13   5      264.71      261.14     11.95 o 
  -4  13   5        5.56       19.88     10.28 o 
  -3  13   5        1.37        8.22      9.62 o 
  -2  13   5       24.46       28.47      9.93 o 
  -1  13   5       72.01       68.78     11.59 o 
   0  13   5       36.84       38.56     10.28 o 
   1  13   5       54.34       53.71     11.63 o 
   2  13   5      111.43       98.79     12.66 o 
   3  13   5      215.80      211.43     16.02 o 
   4  13   5       27.44       24.18      7.04 o 
   5  13   5        0.38        1.84      9.85 o 
   6  13   5        0.26        1.66     10.83 o 
  -7  14   5       23.94       28.59      9.48 o 
  -6  14   5       20.33       16.86      7.66 o 
  -5  14   5      164.59      157.61     10.67 o 
  -4  14   5       28.52       40.82     11.53 o 
  -3  14   5       64.25       61.32     12.46 o 
  -2  14   5       12.53       19.11     10.33 o 
  -1  14   5       49.84       45.49     11.52 o 
   0  14   5       17.14       18.32      9.96 o 
   1  14   5       33.73       19.08     10.86 o 
   2  14   5      124.11      130.86     14.71 o 
   3  14   5        0.13        2.42     10.37 o 
   4  14   5      160.85      147.33     10.52 o 
  -5  15   5       24.76       24.83     10.72 o 
  -4  15   5       13.96        6.28      7.41 o 
  -3  15   5      148.67      174.53     16.80 o 
  -2  15   5       34.90       46.20     11.93 o 
  -1  15   5      121.48      115.16     14.22 o 
   0  15   5       13.24       10.46     11.50 o 
   1  15   5      105.31      120.13     14.36 o 
 -15   0   6      474.70      450.45     15.71 o 
 -14   0   6       27.24       22.21      7.77 o 
 -13   0   6      547.96      554.27     15.42 o 
 -12   0   6       61.99       64.29      7.70 o 
 -11   0   6       16.94        3.43      7.81 o 
 -10   0   6      111.52      143.16     10.97 o 
  -9   0   6      729.76      676.64     18.47 o 
  -8   0   6     1947.17     1918.37     27.59 o 
  -7   0   6        5.04        5.28      4.83 o 
  -6   0   6     1572.89     1486.84     20.45 o 
  -5   0   6      692.28      701.18      9.07 o 
  -4   0   6      444.83      420.96      7.52 o 
  -3   0   6      360.05      347.55      5.39 o 
  -2   0   6      193.14      215.72      3.43 o 
  -1   0   6      941.56      956.08     12.36 o 
   0   0   6      184.16      223.74      5.60 o 
   1   0   6      111.80      149.58      4.00 o 
   2   0   6       12.39       11.72      1.06 o 
   3   0   6     2015.38     2059.05     30.06 o 
   4   0   6       61.07       62.58      4.26 o 
   5   0   6     1119.17     1153.79     14.98 o 
   6   0   6      232.91      227.68      7.57 o 
   7   0   6       99.66       93.59      5.99 o 
   8   0   6       72.17       69.55     10.14 o 
   9   0   6      256.20      272.15     10.76 o 
  10   0   6        5.79        4.64      5.65 o 
  11   0   6       60.25       60.47     12.56 o 
 -15   1   6        2.78        0.51      6.27 o 
 -14   1   6      242.45      251.05      8.62 o 
 -13   1   6       25.24       16.51      5.78 o 
 -12   1   6      460.47      468.22     11.23 o 
 -11   1   6        1.65        0.32      4.48 o 
 -10   1   6       74.37       65.41      5.82 o 
  -9   1   6        0.01        1.50      3.77 o 
  -8   1   6      551.57      517.73     11.83 o 
  -7   1   6      220.39      216.66      5.84 o 
  -6   1   6        0.28       -0.99      2.54 o 
  -5   1   6     1800.46     1851.97     14.61 o 
  -4   1   6        6.36       13.48      1.56 o 
  -3   1   6      831.12      864.63      6.78 o 
  -2   1   6       92.68       95.33      2.56 o 
  -1   1   6      347.50      333.19      3.52 o 
   0   1   6      715.53      667.24     14.57 o 
   1   1   6      446.11      401.38      7.39 o 
   2   1   6      906.87      924.69      5.97 o 
   3   1   6      174.20      152.13      3.42 o 
   4   1   6      107.42      105.83      3.81 o 
   5   1   6       15.75       14.83      1.65 o 
   6   1   6        0.37        0.53      2.59 o 
   7   1   6       14.09       14.14      3.08 o 
   8   1   6        8.02        6.52      4.05 o 
   9   1   6       84.31       88.43      6.19 o 
  10   1   6        2.43        7.19      5.06 o 
  11   1   6       44.28       25.43      8.09 o 
  12   1   6       29.79       38.23     12.60 o 
 -15   2   6       59.22       54.91     12.99 o 
 -14   2   6        8.40        0.87      7.34 o 
 -13   2   6      393.38      374.74     13.20 o 
 -12   2   6       12.88        8.17      6.33 o 
 -11   2   6       64.88       57.21      6.88 o 
 -10   2   6        8.98        5.09      5.28 o 
  -9   2   6      100.84       92.78      6.50 o 
  -8   2   6      121.18      129.34      6.74 o 
  -7   2   6       68.84       60.45      4.94 o 
  -6   2   6        0.56        1.79      3.25 o 
  -5   2   6      381.21      405.64      6.13 o 
  -4   2   6      339.36      335.75      4.70 o 
  -3   2   6       44.97       48.01      1.94 o 
  -2   2   6       96.37       93.20      2.11 o 
  -1   2   6      112.95      141.81      4.37 o 
   0   2   6        0.12        1.74      1.33 o 
   1   2   6      806.04      834.10      6.55 o 
   2   2   6      355.71      382.46      3.70 o 
   3   2   6       20.45       25.65      1.52 o 
   4   2   6       15.81       17.25      1.82 o 
   5   2   6       69.08       67.33      3.04 o 
   6   2   6      116.93      119.70      5.42 o 
   7   2   6       52.04       51.35      4.57 o 
   8   2   6       12.97        6.94      4.14 o 
   9   2   6       18.18       22.19      5.12 o 
  10   2   6        1.95        1.10      5.02 o 
  11   2   6       15.45       12.90     10.41 o 
  12   2   6       95.86       79.33     13.82 o 
 -15   3   6      115.92      111.62     14.37 o 
 -14   3   6       16.06       12.55      7.47 o 
 -13   3   6        7.68        7.33      6.66 o 
 -12   3   6       42.50       38.71      6.92 o 
 -11   3   6      404.46      418.86     12.29 o 
 -10   3   6      739.37      731.19     25.90 o 
  -9   3   6      327.66      300.10      9.72 o 
  -8   3   6       17.69       10.97      2.00 o 
  -7   3   6      115.28      104.59      9.38 o 
  -6   3   6      659.91      640.46     11.43 o 
  -5   3   6       39.83       37.80      2.38 o 
  -4   3   6      300.55      286.64      5.26 o 
  -3   3   6      192.28      187.08      3.84 o 
  -2   3   6     1390.69     1462.18      9.24 o 
  -1   3   6       57.52       48.59      1.80 o 
   0   3   6      125.26       98.82      2.59 o 
   1   3   6      109.39      105.45      3.15 o 
   2   3   6      178.83      187.57      2.83 o 
   3   3   6      640.25      634.61      5.16 o 
   4   3   6      103.93       97.91      2.95 o 
   5   3   6       46.74       41.64      3.70 o 
   6   3   6      149.08      155.86      6.08 o 
   7   3   6       28.36       27.77      4.15 o 
   8   3   6       22.55       21.27      4.41 o 
   9   3   6        8.92        8.95      4.70 o 
  10   3   6        0.07       -0.97      5.96 o 
  11   3   6        3.07        2.30      9.76 o 
 -15   4   6        0.02       -5.87     11.12 o 
 -14   4   6        0.29       -1.31      6.91 o 
 -13   4   6       16.77       11.10      7.00 o 
 -12   4   6       65.35       70.89      7.75 o 
 -11   4   6      659.50      663.35     17.95 o 
 -10   4   6       64.66       52.98      7.10 o 
  -9   4   6      104.59      111.53      7.27 o 
  -8   4   6     1884.49     1892.70     36.40 o 
  -7   4   6     1074.84     1008.85     14.72 o 
  -6   4   6      164.58      144.46      2.88 o 
  -5   4   6      347.86      351.31      5.07 o 
  -4   4   6      239.64      252.06      4.61 o 
  -3   4   6      428.63      435.74      5.81 o 
  -2   4   6        5.06        9.05      1.92 o 
  -1   4   6      419.27      450.13      8.35 o 
   0   4   6      280.76      292.36      4.90 o 
   1   4   6       10.35       11.59      1.41 o 
   2   4   6        0.10        0.45      1.64 o 
   3   4   6      339.42      320.06      4.60 o 
   4   4   6     1372.95     1366.39      9.49 o 
   5   4   6      241.32      251.68      6.89 o 
   6   4   6      160.30      173.73      7.03 o 
   7   4   6        0.30       -0.09      3.93 o 
   8   4   6      317.36      333.59      9.91 o 
   9   4   6       45.88       46.27      6.47 o 
  10   4   6      160.76      160.24      9.29 o 
  11   4   6        0.39        2.90      7.17 o 
 -15   5   6       62.27       70.92     13.26 o 
 -14   5   6        9.91        5.83      7.24 o 
 -13   5   6      247.71      236.23     12.26 o 
 -12   5   6        2.82       -2.76      6.45 o 
 -11   5   6      156.48      182.15      9.63 o 
 -10   5   6      316.14      320.69     10.96 o 
  -9   5   6      542.20      509.81     12.48 o 
  -8   5   6      656.90      665.79     13.21 o 
  -7   5   6      104.02       87.72      6.14 o 
  -6   5   6      177.11      185.20      7.02 o 
  -5   5   6      120.34      119.46      3.18 o 
  -4   5   6      323.67      302.36      5.15 o 
  -3   5   6       64.46       65.08      3.08 o 
  -2   5   6      259.15      239.85      4.17 o 
  -1   5   6      477.22      481.82      8.29 o 
   0   5   6     1021.68     1035.50     11.06 o 
   1   5   6      282.06      248.88      5.89 o 
   2   5   6      740.12      721.96      8.45 o 
   3   5   6      262.95      268.19      4.67 o 
   4   5   6      163.94      155.35      7.71 o 
   5   5   6       49.31       46.86      4.52 o 
   6   5   6       13.30       17.56      3.90 o 
   7   5   6        4.37        3.72      4.20 o 
   8   5   6       14.95       15.88      5.40 o 
   9   5   6        0.35        0.53      5.54 o 
  10   5   6       36.27       39.21      6.89 o 
 -14   6   6        0.02        0.10      7.48 o 
 -13   6   6       16.78       15.67      7.19 o 
 -12   6   6      147.75      139.71      9.35 o 
 -11   6   6       82.37       79.87      7.91 o 
 -10   6   6      289.51      283.44     10.71 o 
  -9   6   6      380.31      376.29     11.38 o 
  -8   6   6      219.92      201.06      8.54 o 
  -7   6   6       77.35       82.54      6.20 o 
  -6   6   6      332.82      345.59      9.39 o 
  -5   6   6       87.94       89.97     16.81 o 
  -4   6   6        9.07       10.85      3.38 o 
  -3   6   6      121.52      113.63      3.24 o 
  -2   6   6        1.80        2.70      3.31 o 
  -1   6   6      256.15      271.27      7.41 o 
   0   6   6      106.15      104.14      3.99 o 
   1   6   6       73.18       77.52      3.49 o 
   2   6   6      757.31      726.00      6.82 o 
   3   6   6       48.59       46.95      2.97 o 
   4   6   6       13.37        7.51      3.04 o 
   5   6   6       11.70        9.73      3.95 o 
   6   6   6       48.34       47.25      5.59 o 
   7   6   6        0.06       -2.52      4.69 o 
   8   6   6       44.45       48.41      6.23 o 
   9   6   6       16.86       20.63      5.93 o 
  10   6   6        4.99        8.04      9.14 o 
 -14   7   6      137.29      141.83     15.28 o 
 -13   7   6        8.20        4.34      7.22 o 
 -12   7   6       31.27       36.41      7.52 o 
 -11   7   6       26.80       23.38      6.60 o 
 -10   7   6       52.21       47.03      7.06 o 
  -9   7   6       18.75       25.26      5.97 o 
  -8   7   6       11.03        8.60      5.25 o 
  -7   7   6       22.53       18.79      5.27 o 
  -6   7   6       87.66       75.43      6.16 o 
  -5   7   6      625.51      604.30     13.88 o 
  -4   7   6        4.82        5.56      3.90 o 
  -3   7   6       91.46       81.73      4.11 o 
  -2   7   6      161.86      155.16     10.12 o 
  -1   7   6      307.09      318.93     13.10 o 
   0   7   6        6.71        6.89      5.91 o 
   1   7   6       22.38       18.88      3.38 o 
   2   7   6      433.54      399.37     26.40 o 
   3   7   6      147.47      142.76      6.65 o 
   4   7   6        4.51        4.94      3.47 o 
   5   7   6       10.62       11.41      4.54 o 
   6   7   6       61.70       62.59      7.95 o 
   7   7   6        3.03        1.71      4.68 o 
   8   7   6        1.78        2.82      5.27 o 
   9   7   6       10.34       10.71      6.03 o 
  10   7   6       22.91       16.32     10.12 o 
 -13   8   6       19.69        9.62      7.53 o 
 -12   8   6        0.08        1.08      6.79 o 
 -11   8   6       22.06       27.19      7.06 o 
 -10   8   6      246.51      240.54     12.84 o 
  -9   8   6      464.27      508.65     13.70 o 
  -8   8   6       53.02       51.45      6.53 o 
  -7   8   6      373.31      343.26     10.88 o 
  -6   8   6      726.08      681.94     28.78 o 
  -5   8   6       24.96       20.93      4.86 o 
  -4   8   6      146.59      142.52     14.35 o 
  -3   8   6      511.24      522.77     17.39 o 
  -2   8   6      106.39      100.62      9.64 o 
  -1   8   6       95.68       79.92      9.05 o 
   0   8   6      143.33      160.90     10.84 o 
   1   8   6       93.70       89.00      9.30 o 
   2   8   6      267.05      266.54     12.75 o 
   3   8   6      318.71      312.68     14.00 o 
   4   8   6       23.45       27.50      5.01 o 
   5   8   6      181.73      196.06      8.44 o 
   6   8   6       54.60       54.28      6.35 o 
   7   8   6       32.50       34.12      5.91 o 
   8   8   6      204.53      184.94      9.40 o 
   9   8   6       24.21       34.12      9.55 o 
  10   8   6        4.58       14.35     10.73 o 
 -13   9   6       46.25       58.65     13.56 o 
 -12   9   6      175.57      189.70     11.31 o 
 -11   9   6        0.04        6.85      6.55 o 
 -10   9   6      332.69      343.50     12.77 o 
  -9   9   6      116.68      122.67     18.92 o 
  -8   9   6        2.74        2.76      5.83 o 
  -7   9   6      175.65      196.91      9.13 o 
  -6   9   6      152.35      150.95      8.06 o 
  -5   9   6       25.09       31.05      5.40 o 
  -4   9   6       64.89       58.42      6.02 o 
  -3   9   6      620.40      649.61     20.18 o 
  -2   9   6       65.58       63.19      9.40 o 
  -1   9   6       96.97       95.44     10.24 o 
   0   9   6      958.29      952.70     23.05 o 
   1   9   6      248.86      250.11     13.44 o 
   2   9   6      157.99      146.96     11.39 o 
   3   9   6       32.36       40.96      8.61 o 
   4   9   6       11.90       13.10      5.08 o 
   5   9   6        1.94        3.01      5.14 o 
   6   9   6       43.77       46.86      6.32 o 
   7   9   6        1.35       -1.54      5.66 o 
   8   9   6       59.34       59.61     10.17 o 
   9   9   6       28.81       35.92     10.48 o 
 -12  10   6       10.28       11.99      7.78 o 
 -11  10   6        8.80       11.09      7.09 o 
 -10  10   6        0.09        3.27      6.70 o 
  -9  10   6       44.95       45.21      7.47 o 
  -8  10   6       35.52       27.99      6.76 o 
  -7  10   6       40.63       32.68      6.47 o 
  -6  10   6       71.15       69.81      7.20 o 
  -5  10   6      152.84      147.23      8.25 o 
  -4  10   6       95.14       95.26      7.29 o 
  -3  10   6       43.71       36.88      9.53 o 
  -2  10   6      290.42      260.34     14.54 o 
  -1  10   6      270.46      263.44     14.67 o 
   0  10   6      132.08      121.45     11.62 o 
   1  10   6       22.29       26.00      8.30 o 
   2  10   6       12.19       13.98      7.82 o 
   3  10   6      191.86      177.56     12.88 o 
   4  10   6       46.10       44.05      7.44 o 
   5  10   6        6.81        3.96      5.18 o 
   6  10   6       22.84       23.20      6.11 o 
   7  10   6       12.45       13.57      8.88 o 
   8  10   6        5.33        4.54     10.29 o 
   9  10   6        4.62        2.39     11.89 o 
 -11  11   6       71.55       75.27      9.22 o 
 -10  11   6       18.82       17.80      7.17 o 
  -9  11   6       51.33       58.68      8.14 o 
  -8  11   6       50.42       49.34      9.93 o 
  -7  11   6        6.16        0.38      6.19 o 
  -6  11   6      150.94      126.58      9.49 o 
  -5  11   6        1.94       -0.06      5.76 o 
  -4  11   6       42.17       30.39      6.23 o 
  -3  11   6       79.01       86.57     11.74 o 
  -2  11   6       50.64       52.88     10.84 o 
  -1  11   6        8.60        8.58      9.03 o 
   0  11   6       90.28       85.21     11.51 o 
   1  11   6        5.24        2.61      8.38 o 
   2  11   6        4.85        8.58      8.65 o 
   3  11   6       71.65       53.62     10.70 o 
   4  11   6        3.94        4.95      5.45 o 
   5  11   6       17.47       10.68      5.46 o 
   6  11   6        1.04       -2.15      6.07 o 
   7  11   6       40.10       39.07     10.15 o 
   8  11   6       31.51       21.90     11.44 o 
 -10  12   6       74.15      101.95     10.16 o 
  -9  12   6      169.44      181.18     11.13 o 
  -8  12   6       67.86       61.82      8.55 o 
  -7  12   6        4.03       -0.54      6.83 o 
  -6  12   6      323.83      361.82     13.25 o 
  -5  12   6        0.05        0.26      6.63 o 
  -4  12   6        1.10        1.75      5.86 o 
  -3  12   6       17.75       18.92      9.65 o 
  -2  12   6      148.53      145.43     13.08 o 
  -1  12   6       76.74       62.03     11.42 o 
   0  12   6      138.67      154.48     13.79 o 
   1  12   6       38.43       35.76     10.06 o 
   2  12   6       56.68       46.17     10.97 o 
   3  12   6      280.59      273.57     17.02 o 
   4  12   6       37.84       34.30      7.19 o 
   5  12   6        1.03        0.51      6.37 o 
   6  12   6       30.67       10.55     10.08 o 
   7  12   6       33.54       24.20     11.41 o 
  -9  13   6       21.67       21.25     11.29 o 
  -8  13   6       15.38       16.96      7.49 o 
  -7  13   6        4.25        8.11      7.83 o 
  -6  13   6       14.56       18.48      7.39 o 
  -5  13   6       14.17        3.14      7.49 o 
  -4  13   6       31.89       31.16      6.90 o 
  -3  13   6      127.47      162.68     14.87 o 
  -2  13   6        4.38       -2.45      9.73 o 
  -1  13   6       10.02        4.98      9.91 o 
   0  13   6      267.40      267.99     17.30 o 
   1  13   6      210.40      217.80     16.34 o 
   2  13   6       94.28       91.53     13.39 o 
   3  13   6        0.09       -1.00      9.71 o 
   4  13   6        4.32       11.56      7.22 o 
   5  13   6       23.49       29.26     10.65 o 
  -7  14   6       14.13       15.82     10.55 o 
  -6  14   6        6.69        4.77      7.38 o 
  -5  14   6       39.11       47.26      8.79 o 
  -4  14   6       56.57       68.86     13.15 o 
  -3  14   6       12.36       11.65     10.52 o 
  -2  14   6        1.59       10.67     10.51 o 
  -1  14   6        0.12        2.77     10.20 o 
   0  14   6       95.13       96.31     13.88 o 
   1  14   6        6.43        8.70     11.10 o 
   2  14   6       93.48      103.62     14.23 o 
   3  14   6       19.43       32.27     11.96 o 
   4  14   6        0.45       11.24     11.26 o 
  -5  15   6       25.55       35.67     11.09 o 
  -4  15   6       18.33       23.72     10.56 o 
 -15   1   7      326.53      340.07     11.53 o 
 -14   1   7       45.94       53.94      6.69 o 
 -13   1   7       29.65       24.93      5.79 o 
 -12   1   7      135.66      131.68      7.43 o 
 -11   1   7        2.01        0.15      4.41 o 
 -10   1   7      175.54      177.86      6.87 o 
  -9   1   7      116.33       95.80      5.35 o 
  -8   1   7        2.87        3.13      3.16 o 
  -7   1   7        2.67        3.80      3.82 o 
  -6   1   7       91.71       78.40      4.81 o 
  -5   1   7       11.42       14.02      1.87 o 
  -4   1   7      567.98      491.90      5.27 o 
  -3   1   7      287.38      281.00      6.19 o 
  -2   1   7      158.89      163.76      4.19 o 
  -1   1   7     2413.84     2384.20     12.82 o 
   0   1   7        5.26        6.46      1.66 o 
   1   1   7      169.78      167.49      6.15 o 
   2   1   7      953.65      901.83      8.84 o 
   3   1   7      655.09      649.51     12.20 o 
   4   1   7       54.98       42.68      4.45 o 
   5   1   7       82.30       82.15      4.51 o 
   6   1   7       53.19       55.98      4.52 o 
   7   1   7        0.17        0.93      3.70 o 
   8   1   7      156.51      152.70      7.95 o 
   9   1   7       21.68       18.03      7.02 o 
  10   1   7       38.78       27.16      8.57 o 
  11   1   7        0.21        0.37      8.02 o 
 -15   2   7        7.52        4.88      7.45 o 
 -14   2   7        5.96        4.00      7.16 o 
 -13   2   7       32.97       32.33      7.15 o 
 -12   2   7      286.24      273.67     11.36 o 
 -11   2   7      287.42      286.94     10.63 o 
 -10   2   7      102.56      111.38      7.46 o 
  -9   2   7       57.03       70.38      8.07 o 
  -8   2   7        0.17        0.59      4.15 o 
  -7   2   7      948.17      901.69     13.33 o 
  -6   2   7     2781.65     2717.80     21.26 o 
  -5   2   7     1240.29     1194.53     11.38 o 
  -4   2   7      706.45      705.71      6.32 o 
  -3   2   7       30.92       29.65      1.78 o 
  -2   2   7       23.49       17.60      1.50 o 
  -1   2   7      180.45      169.33      3.94 o 
   0   2   7      134.57      135.91      2.31 o 
   1   2   7       47.23       46.54      2.99 o 
   2   2   7      369.03      358.79      4.14 o 
   3   2   7       25.66       25.30      1.49 o 
   4   2   7        0.20       -1.04      1.65 o 
   5   2   7     1024.91     1026.83     12.12 o 
   6   2   7      556.39      598.47     10.16 o 
   7   2   7       36.46       41.57      4.58 o 
   8   2   7       58.08       68.81      7.86 o 
   9   2   7       41.44       40.56      7.92 o 
  10   2   7       72.81       74.69      8.88 o 
  11   2   7       20.85        3.16     11.64 o 
 -15   3   7       43.32       44.54     12.34 o 
 -14   3   7       60.51       43.71      8.22 o 
 -13   3   7       39.85       36.50      7.38 o 
 -12   3   7       76.56       84.76      8.81 o 
 -11   3   7       81.78       85.11      8.22 o 
 -10   3   7      293.56      294.24     10.32 o 
  -9   3   7       14.82       29.99      6.81 o 
  -8   3   7      379.36      361.64     13.99 o 
  -7   3   7        2.92        1.74      1.99 o 
  -6   3   7      281.83      286.51      7.10 o 
  -5   3   7       69.28       66.40      3.08 o 
  -4   3   7       86.55      102.00      2.90 o 
  -3   3   7      675.29      652.59      6.45 o 
  -2   3   7      433.57      390.56      6.65 o 
  -1   3   7     1083.93     1122.83     12.75 o 
   0   3   7      153.02      136.04      3.44 o 
   1   3   7      255.13      234.23     11.44 o 
   2   3   7        8.28       14.85      1.33 o 
   3   3   7      353.92      351.09      4.70 o 
   4   3   7     1457.82     1492.81     21.65 o 
   5   3   7       77.57       73.18      4.84 o 
   6   3   7      282.04      284.04      9.19 o 
   7   3   7       21.78       22.73      4.20 o 
   8   3   7        4.21        4.95      4.52 o 
   9   3   7        0.99        5.01      6.80 o 
  10   3   7       19.01       15.80     10.64 o 
  11   3   7        7.91       10.85     11.85 o 
 -14   4   7        0.33       -0.97      7.01 o 
 -13   4   7        0.03        2.06      6.93 o 
 -12   4   7        7.30        8.28      6.24 o 
 -11   4   7        8.37        6.09      5.74 o 
 -10   4   7        0.73        1.95      5.09 o 
  -9   4   7       25.33       29.11      5.51 o 
  -8   4   7       50.40       54.17      5.62 o 
  -7   4   7       54.89       59.82      2.34 o 
  -6   4   7       94.02      102.35      4.12 o 
  -5   4   7       80.55       73.24      4.90 o 
  -4   4   7        0.43        4.12      2.10 o 
  -3   4   7      278.24      284.00      5.01 o 
  -2   4   7        1.68        3.32      1.81 o 
  -1   4   7      106.73      105.30      2.60 o 
   0   4   7      158.79      157.58      3.29 o 
   1   4   7       34.14       33.75      1.50 o 
   2   4   7        1.97        1.88      1.53 o 
   3   4   7      532.42      491.94      5.61 o 
   4   4   7      652.72      673.04      8.29 o 
   5   4   7      291.88      267.75      7.35 o 
   6   4   7      243.47      240.89      7.46 o 
   7   4   7      140.33      134.89      6.41 o 
   8   4   7       42.29       42.75      5.18 o 
   9   4   7        0.37        5.34      4.95 o 
  10   4   7       11.83       15.23     10.32 o 
 -14   5   7       17.21       12.27      7.37 o 
 -13   5   7      125.59      152.83     10.18 o 
 -12   5   7      154.36      172.31     10.10 o 
 -11   5   7       10.85       11.70      6.14 o 
 -10   5   7      131.36      134.71      8.11 o 
  -9   5   7       23.44       24.14      5.58 o 
  -8   5   7       74.26       64.50      6.02 o 
  -7   5   7      768.20      734.95     13.30 o 
  -6   5   7      261.16      253.70      6.41 o 
  -5   5   7       52.10       53.55      2.99 o 
  -4   5   7      601.83      606.42      7.59 o 
  -3   5   7        3.76        2.05      2.23 o 
  -2   5   7       77.71       86.53      3.44 o 
  -1   5   7       87.63       80.98      3.61 o 
   0   5   7      397.17      415.33      6.42 o 
   1   5   7        1.21        0.88      1.43 o 
   2   5   7      188.22      163.63      3.92 o 
   3   5   7       52.19       53.40      3.62 o 
   4   5   7      534.01      529.40      7.93 o 
   5   5   7        0.18       -0.54      3.62 o 
   6   5   7       56.93       58.42      5.24 o 
   7   5   7      127.33      126.15      6.57 o 
   8   5   7       47.12       42.42      6.15 o 
   9   5   7       47.83       55.32      6.96 o 
  10   5   7       58.93       53.97     11.80 o 
 -14   6   7       56.25       64.57      9.13 o 
 -13   6   7        0.01       -0.14      7.16 o 
 -12   6   7        9.73        6.16      6.54 o 
 -11   6   7       50.21       43.29      7.40 o 
 -10   6   7       42.20       41.01      6.53 o 
  -9   6   7      286.03      291.95     16.16 o 
  -8   6   7      197.48      205.46      8.64 o 
  -7   6   7      765.02      768.92     13.90 o 
  -6   6   7      192.02      174.06      8.06 o 
  -5   6   7      365.43      352.09      9.03 o 
  -4   6   7      598.09      587.56      7.81 o 
  -3   6   7       96.97      101.92      4.02 o 
  -2   6   7      189.31      182.95      4.82 o 
  -1   6   7      128.21      138.74      6.20 o 
   0   6   7      169.20      145.71      4.50 o 
   1   6   7        2.66       -0.61      2.38 o 
   2   6   7       65.58       58.26      5.62 o 
   3   6   7       27.45       27.23      3.40 o 
   4   6   7      322.88      313.31      6.64 o 
   5   6   7      222.65      233.88      7.40 o 
   6   6   7       84.66       93.91      5.91 o 
   7   6   7      498.67      532.81     13.20 o 
   8   6   7        0.09        4.56      5.40 o 
   9   6   7        8.25        8.34     10.01 o 
 -13   7   7      134.31      148.40     10.60 o 
 -12   7   7        4.88       -0.24      6.60 o 
 -11   7   7       90.76       90.54      8.53 o 
 -10   7   7      224.09      203.70      9.99 o 
  -9   7   7      218.68      229.25      9.83 o 
  -8   7   7        0.14        0.29      4.87 o 
  -7   7   7      149.33      155.41      7.79 o 
  -6   7   7      125.13      138.31      7.05 o 
  -5   7   7        3.23        2.52      4.01 o 
  -4   7   7      613.79      580.40     11.26 o 
  -3   7   7       50.10       45.05      4.95 o 
  -2   7   7      192.43      209.85     20.34 o 
  -1   7   7        9.62       10.18      4.21 o 
   0   7   7      443.34      440.91     10.50 o 
   1   7   7      735.31      685.93     27.18 o 
   2   7   7      763.49      737.22     13.78 o 
   3   7   7        0.06        2.56      3.58 o 
   4   7   7       47.23       53.69      4.53 o 
   5   7   7        8.07        6.97      5.12 o 
   6   7   7       68.70       58.90      6.59 o 
   7   7   7       23.49       22.56      5.68 o 
   8   7   7       85.79       86.99      7.57 o 
   9   7   7       54.46       52.24     11.93 o 
 -13   8   7       12.05        8.37      7.59 o 
 -12   8   7        0.89        1.55      6.95 o 
 -11   8   7       68.56       70.11     10.08 o 
 -10   8   7       25.12       46.31     12.02 o 
  -9   8   7       34.99       51.08      6.79 o 
  -8   8   7       31.92       31.60      6.29 o 
  -7   8   7      119.91      119.22      7.50 o 
  -6   8   7       57.41       55.66      6.15 o 
  -5   8   7       23.41       24.00      5.03 o 
  -4   8   7        7.02        0.75      4.20 o 
  -3   8   7       74.88       66.59      5.44 o 
  -2   8   7        3.39       -0.09      7.00 o 
  -1   8   7       17.77       18.45      7.26 o 
   0   8   7       68.60       58.53      8.49 o 
   1   8   7       52.96       56.50      8.73 o 
   2   8   7       16.44       19.67      6.81 o 
   3   8   7       86.73       86.09      6.75 o 
   4   8   7      146.30      140.59      8.03 o 
   5   8   7      139.21      147.70      8.20 o 
   6   8   7       30.53       29.97      6.10 o 
   7   8   7       15.45       14.51      5.93 o 
   8   8   7        5.65        1.96      6.62 o 
 -12   9   7       10.69       10.53      7.27 o 
 -11   9   7       18.02       18.98      7.21 o 
 -10   9   7       68.95       74.87     10.77 o 
  -9   9   7      105.69       93.14      8.37 o 
  -8   9   7        2.34        5.01      5.46 o 
  -7   9   7        0.64       -1.41      5.46 o 
  -6   9   7        6.43        6.69      5.17 o 
  -5   9   7      186.50      178.14      8.40 o 
  -4   9   7        0.02        2.55      4.63 o 
  -3   9   7      249.18      240.63     15.84 o 
  -2   9   7       35.26       36.26      8.68 o 
  -1   9   7       89.99       80.38      9.98 o 
   0   9   7        5.09        3.19      7.04 o 
   1   9   7      332.11      306.18     14.68 o 
   2   9   7       13.80       10.83      7.44 o 
   3   9   7        5.08        2.76      4.75 o 
   4   9   7       12.02        8.22      4.42 o 
   5   9   7       29.38       25.45      5.96 o 
   6   9   7        9.08        7.05      5.63 o 
   7   9   7       16.31        9.37      6.23 o 
   8   9   7       16.44       12.73     10.11 o 
 -11  10   7        9.13        8.92      7.06 o 
 -10  10   7       36.79       38.95      9.97 o 
  -9  10   7      251.45      265.00     11.87 o 
  -8  10   7      186.45      194.99     10.53 o 
  -7  10   7      281.48      265.08     10.86 o 
  -6  10   7      158.31      151.66      8.74 o 
  -5  10   7        0.40        0.45      5.29 o 
  -4  10   7       53.92       61.64      6.43 o 
  -3  10   7      165.90      169.36     12.87 o 
  -2  10   7      386.18      389.85     17.36 o 
  -1  10   7        4.91        8.77      7.73 o 
   0  10   7       87.38       81.38     10.61 o 
   1  10   7        0.52        7.02      7.95 o 
   2  10   7        1.14       10.24      8.22 o 
   3  10   7       22.72       25.43      5.78 o 
   4  10   7      162.57      166.61      8.88 o 
   5  10   7      165.84      170.84      9.38 o 
   6  10   7       32.19       31.57      6.62 o 
   7  10   7        1.99       -1.30      9.75 o 
   8  10   7       16.62        8.54     11.25 o 
 -11  11   7       14.09       22.23     11.54 o 
 -10  11   7       17.99       21.85      7.45 o 
  -9  11   7        4.44        4.51      6.57 o 
  -8  11   7      327.43      341.72     13.21 o 
  -7  11   7        2.68        4.87      6.42 o 
  -6  11   7        0.14       -0.87      6.02 o 
  -5  11   7      175.53      168.11      9.25 o 
  -4  11   7      113.99      102.66      7.73 o 
  -3  11   7      228.48      225.45     15.42 o 
  -2  11   7      114.76       99.36     11.55 o 
  -1  11   7      119.04      120.43     12.48 o 
   0  11   7       45.05       64.91     10.57 o 
   1  11   7      530.58      541.07     20.95 o 
   2  11   7      170.06      163.87     13.57 o 
   3  11   7      103.44      109.19      8.18 o 
   4  11   7        0.02        2.65      5.87 o 
   5  11   7        5.40        9.21      6.23 o 
   6  11   7       23.56       22.95      6.98 o 
 -10  12   7        1.59        6.85     10.95 o 
  -9  12   7       23.98       28.05      7.53 o 
  -8  12   7      125.84      128.74     10.35 o 
  -7  12   7       19.20       22.74      7.19 o 
  -6  12   7        5.13        7.04      6.50 o 
  -5  12   7        6.42        4.20      6.13 o 
  -4  12   7      181.30      179.75      9.83 o 
  -3  12   7       77.70       74.41     11.63 o 
  -2  12   7        9.67        6.76      9.68 o 
  -1  12   7       24.12       20.41     10.18 o 
   0  12   7        0.00        1.34      9.00 o 
   1  12   7       34.06       34.05     10.22 o 
   2  12   7       11.63        7.52      9.78 o 
   3  12   7        0.67       -1.79      6.20 o 
   4  12   7       49.74       42.55      7.38 o 
   5  12   7       25.98       22.67      7.33 o 
   6  12   7       42.76       36.98     11.21 o 
  -9  13   7        0.67       -0.96     11.59 o 
  -8  13   7       10.37        7.57     10.33 o 
  -7  13   7        3.38        3.73      6.97 o 
  -6  13   7      245.10      242.30     11.85 o 
  -5  13   7       35.15       34.98      7.67 o 
  -4  13   7        0.43       -0.29      6.51 o 
  -3  13   7       46.48       61.50     11.81 o 
  -2  13   7       21.07       21.48     10.90 o 
  -1  13   7       32.50       27.33     10.69 o 
   0  13   7      161.01      157.39     14.89 o 
   1  13   7       17.60        4.87      9.91 o 
   2  13   7        5.18        4.37      9.76 o 
   3  13   7        0.01        7.35      7.23 o 
   4  13   7       49.79       48.58      7.93 o 
   5  13   7        0.67       -7.98     12.07 o 
  -7  14   7      101.92       90.36     13.19 o 
  -6  14   7       17.87       11.08     10.27 o 
  -5  14   7        3.11        6.47      7.25 o 
  -4  14   7       78.73       77.07      8.78 o 
  -3  14   7        1.68        5.03     11.07 o 
  -2  14   7        2.48        8.00     11.14 o 
  -1  14   7        2.86        3.61     10.43 o 
   0  14   7       58.36       55.03     12.50 o 
   1  14   7        6.84        9.63     11.62 o 
   2  14   7       29.03       36.16     11.82 o 
   3  14   7       48.60       44.47     11.75 o 
  -5  15   7       20.00       22.81     11.61 o 
  -4  15   7      112.25       99.27     12.62 o 
  -3  15   7       11.18       20.41     11.39 o 
 -14   0   8        9.72        0.15      7.20 o 
 -13   0   8        0.79        4.23      6.44 o 
 -12   0   8       43.42       41.62      7.13 o 
 -11   0   8      166.55      167.06      9.12 o 
 -10   0   8      190.89      188.77      8.77 o 
  -9   0   8      260.22      287.93      9.54 o 
  -8   0   8      902.50      910.75     14.46 o 
  -7   0   8        1.04       -0.14      3.86 o 
  -6   0   8      101.43       88.47      8.16 o 
  -5   0   8     1415.85     1366.61     28.63 o 
  -4   0   8     4669.88     4429.67     68.67 o 
  -3   0   8     2071.18     1934.34     51.50 o 
  -2   0   8      612.07      626.53     12.24 o 
  -1   0   8     3397.81     3190.25     58.87 o 
   0   0   8      252.16      241.82      5.80 o 
   1   0   8      167.07      157.03      4.20 o 
   2   0   8      421.61      317.49     50.61 o 
   3   0   8      236.29      238.52     12.49 o 
   4   0   8       61.97       61.62      9.14 o 
   5   0   8       43.94       57.40      9.52 o 
   6   0   8        5.06        8.36      8.66 o 
   7   0   8     1924.12     1920.57     36.80 o 
   8   0   8        5.53       11.77     10.36 o 
   9   0   8       21.10        9.62     10.87 o 
  10   0   8       53.43       53.26     14.10 o 
 -15   1   8       44.63       64.04     13.51 o 
 -14   1   8       68.11       75.19      7.20 o 
 -13   1   8      411.32      401.89     13.37 o 
 -12   1   8       26.71       21.34      6.89 o 
 -11   1   8      175.34      153.82      8.81 o 
 -10   1   8       12.41        5.56      6.11 o 
  -9   1   8      130.76      131.37      7.47 o 
  -8   1   8       58.75       49.55      5.32 o 
  -7   1   8      702.68      693.91     11.88 o 
  -6   1   8       63.10       53.41      4.43 o 
  -5   1   8       56.22       49.93      2.47 o 
  -4   1   8     1366.94     1310.33     11.12 o 
  -3   1   8      123.07      126.07      3.04 o 
  -2   1   8      114.36      111.82      4.58 o 
  -1   1   8       62.52       62.59      2.71 o 
   0   1   8     1164.14     1136.14     12.76 o 
   1   1   8     1054.28     1065.99      9.98 o 
   2   1   8        0.65        0.78      1.05 o 
   3   1   8       18.73       14.96      2.23 o 
   4   1   8      299.16      284.76      9.43 o 
   5   1   8      210.63      205.21      7.07 o 
   6   1   8      209.29      217.31      8.80 o 
   7   1   8       12.30        8.11      6.64 o 
   8   1   8       47.07       41.23      8.20 o 
   9   1   8       14.86       13.69     10.18 o 
  10   1   8       32.37       37.07     13.90 o 
 -14   2   8       41.05       43.43      7.95 o 
 -13   2   8        5.84        1.92      6.77 o 
 -12   2   8       62.33       54.48     12.18 o 
 -11   2   8       34.50       27.40      6.36 o 
 -10   2   8       26.21       16.13      5.64 o 
  -9   2   8      135.17      101.56      6.80 o 
  -8   2   8       80.80       74.54      5.80 o 
  -7   2   8       13.37        4.29      3.92 o 
  -6   2   8       93.67       81.53      3.72 o 
  -5   2   8       20.75       19.11      2.62 o 
  -4   2   8      182.16      184.21      3.58 o 
  -3   2   8       47.88       44.69      1.82 o 
  -2   2   8      138.80      137.65      4.21 o 
  -1   2   8       38.49       39.55      1.82 o 
   0   2   8       16.90       17.09      1.38 o 
   1   2   8      533.10      522.03      7.06 o 
   2   2   8      516.68      508.92      4.88 o 
   3   2   8        8.06        8.19      1.78 o 
   4   2   8       30.52       31.99      3.59 o 
   5   2   8      985.30      956.08     16.86 o 
   6   2   8        0.08        0.28      3.63 o 
   7   2   8      213.47      192.51     11.74 o 
   8   2   8       45.56       44.68      8.18 o 
   9   2   8      200.04      171.86     11.28 o 
  10   2   8       14.29        9.18      8.69 o 
 -14   3   8       64.38       69.07      8.43 o 
 -13   3   8       24.59       25.80      6.98 o 
 -12   3   8      148.01      154.54      9.49 o 
 -11   3   8      109.72      107.36      8.03 o 
 -10   3   8      283.52      279.83     10.31 o 
  -9   3   8       92.49       81.33      6.67 o 
  -8   3   8       16.63       18.05      2.53 o 
  -7   3   8       20.02       21.12      2.78 o 
  -6   3   8     1646.74     1605.69     13.47 o 
  -5   3   8       71.40       87.52      4.63 o 
  -4   3   8      250.39      220.81      4.38 o 
  -3   3   8       82.24       82.19      2.46 o 
  -2   3   8      152.59      135.06      4.61 o 
  -1   3   8      420.60      383.04     12.83 o 
   0   3   8       73.38       70.19      2.22 o 
   1   3   8      645.38      641.27      6.78 o 
   2   3   8      316.88      276.86      4.24 o 
   3   3   8       15.39       11.37      2.39 o 
   4   3   8     1174.32     1140.44     16.78 o 
   5   3   8      116.21      113.94      5.37 o 
   6   3   8        2.51        1.13      3.84 o 
   7   3   8        0.61        1.35      6.54 o 
   8   3   8        1.65       -0.22      7.05 o 
   9   3   8        7.67        4.96      7.68 o 
  10   3   8        2.73       -1.22     11.45 o 
 -14   4   8       42.47       37.81      8.53 o 
 -13   4   8        7.41       11.41      6.96 o 
 -12   4   8       52.92       47.30      7.52 o 
 -11   4   8       12.55       17.58      6.21 o 
 -10   4   8      424.04      399.69     11.90 o 
  -9   4   8       46.52       46.47      5.89 o 
  -8   4   8       63.90       80.31      6.24 o 
  -7   4   8      235.37      248.52      5.44 o 
  -6   4   8      271.00      232.19      5.12 o 
  -5   4   8     1492.76     1400.58     11.47 o 
  -4   4   8      415.38      457.10      7.63 o 
  -3   4   8     1046.72     1005.34      9.03 o 
  -2   4   8       65.91       64.25      3.85 o 
  -1   4   8       67.39       70.71      1.87 o 
   0   4   8        0.45        0.76      1.98 o 
   1   4   8       33.41       28.87      2.75 o 
   2   4   8      231.16      199.22      4.70 o 
   3   4   8      536.75      493.99      7.12 o 
   4   4   8      198.46      211.37      6.53 o 
   5   4   8       71.30       70.37      5.16 o 
   6   4   8      236.70      229.84      7.53 o 
   7   4   8      102.90      109.19      9.07 o 
   8   4   8      261.11      288.14     12.36 o 
   9   4   8       23.08       23.75      8.57 o 
  10   4   8        0.69       -1.62     11.84 o 
 -14   5   8      157.20      194.64     11.66 o 
 -13   5   8       65.68       65.04      8.38 o 
 -12   5   8       96.17       92.20     10.29 o 
 -11   5   8       34.56       30.84      6.60 o 
 -10   5   8      125.19      132.83      8.11 o 
  -9   5   8        9.69        2.52      5.03 o 
  -8   5   8     1007.23     1006.41     23.08 o 
  -7   5   8        3.71        8.13      1.81 o 
  -6   5   8        0.36        0.50      2.30 o 
  -5   5   8       37.17       44.33      3.20 o 
  -4   5   8        5.74        2.93      2.46 o 
  -3   5   8      409.30      354.24      6.11 o 
  -2   5   8       61.79       45.04      2.90 o 
  -1   5   8      223.13      227.95      3.97 o 
   0   5   8       66.78       91.59      2.57 o 
   1   5   8      424.17      403.68     17.20 o 
   2   5   8      473.05      422.86      6.89 o 
   3   5   8      266.82      269.78      5.92 o 
   4   5   8       53.87       47.62      3.62 o 
   5   5   8      153.27      162.70      6.58 o 
   6   5   8      340.97      336.01      8.90 o 
   7   5   8       15.42       13.86      7.06 o 
   8   5   8        9.24        4.46      7.60 o 
   9   5   8       12.16        5.79     10.29 o 
  10   5   8       13.24       16.83     12.52 o 
 -14   6   8        2.53        6.03     10.90 o 
 -13   6   8       16.34        9.48      7.22 o 
 -12   6   8       18.09       12.31      6.64 o 
 -11   6   8      126.95      121.40      9.00 o 
 -10   6   8       14.65       12.56      5.81 o 
  -9   6   8       70.75       66.67      6.80 o 
  -8   6   8        0.46       -1.59      4.82 o 
  -7   6   8        2.18        0.56      4.50 o 
  -6   6   8        0.01       -3.75      4.06 o 
  -5   6   8      101.23      101.82      4.09 o 
  -4   6   8      132.24      128.69      4.47 o 
  -3   6   8       54.85       78.04      3.73 o 
  -2   6   8       37.55       34.04      2.99 o 
  -1   6   8       94.93       69.64      3.46 o 
   0   6   8      348.18      324.04      9.37 o 
   1   6   8      102.62      109.23      6.62 o 
   2   6   8       99.69       89.25      4.62 o 
   3   6   8        3.83        5.11      3.02 o 
   4   6   8      125.19      133.80      4.97 o 
   5   6   8        6.43        6.49      4.20 o 
   6   6   8      415.06      447.27     10.35 o 
   7   6   8       84.84       61.20     11.24 o 
   8   6   8       76.89       80.84     12.47 o 
   9   6   8       49.00       44.85     12.16 o 
 -13   7   8        0.65        1.55      7.26 o 
 -12   7   8        0.25        3.54      6.25 o 
 -11   7   8      467.41      490.88     14.67 o 
 -10   7   8       37.97       43.09      6.79 o 
  -9   7   8       14.34       15.82      5.95 o 
  -8   7   8      196.49      193.23      8.92 o 
  -7   7   8        0.17       -0.09      4.79 o 
  -6   7   8       38.10       39.22      5.38 o 
  -5   7   8      313.15      280.82     12.48 o 
  -4   7   8       78.46       79.42      5.31 o 
  -3   7   8       67.77       64.77      3.89 o 
  -2   7   8      799.04      719.63     12.47 o 
  -1   7   8        1.84        4.54      4.61 o 
   0   7   8        5.09        8.01      4.69 o 
   1   7   8       23.79       20.14      5.88 o 
   2   7   8       52.77       49.93      4.32 o 
   3   7   8       15.89       11.47      3.49 o 
   4   7   8      132.04      131.38      5.21 o 
   5   7   8      102.18      110.98      7.51 o 
   6   7   8       63.87       46.42      6.24 o 
   7   7   8       65.26       60.25     11.61 o 
   8   7   8        0.04        1.08      9.75 o 
 -13   8   8       78.98       82.47     13.31 o 
 -12   8   8       56.76       56.83      8.28 o 
 -11   8   8        0.65        4.40      6.97 o 
 -10   8   8       30.24       20.57      6.70 o 
  -9   8   8       38.93       35.99      6.66 o 
  -8   8   8       48.38       56.88      6.91 o 
  -7   8   8      369.13      402.83     11.87 o 
  -6   8   8      502.63      504.41     37.03 o 
  -5   8   8      543.38      482.04     24.53 o 
  -4   8   8       74.56       74.67      6.78 o 
  -3   8   8       44.43       30.64      4.66 o 
  -2   8   8      269.85      255.21      9.12 o 
  -1   8   8      340.45      314.04     14.33 o 
   0   8   8      262.72      276.11     13.40 o 
   1   8   8       25.09       29.17      7.61 o 
   2   8   8       26.65       28.98      7.02 o 
   3   8   8      230.18      231.24      8.74 o 
   4   8   8       21.02       15.66      4.25 o 
   5   8   8       45.88       37.16      6.27 o 
   6   8   8      202.74      232.38     20.41 o 
   7   8   8      154.85      165.71     14.21 o 
   8   8   8        9.45        8.01     10.85 o 
 -12   9   8       25.30       35.71      7.86 o 
 -11   9   8      127.50      134.31     25.86 o 
 -10   9   8       62.47       63.64      8.01 o 
  -9   9   8      193.01      205.91     10.46 o 
  -8   9   8       61.27       62.71      7.37 o 
  -7   9   8        0.25       -0.02      5.68 o 
  -6   9   8       19.81       19.17      5.47 o 
  -5   9   8      330.23      333.70     10.43 o 
  -4   9   8       27.11       31.04      5.66 o 
  -3   9   8      191.64      205.15      8.17 o 
  -2   9   8      325.64      303.53     15.10 o 
  -1   9   8      124.49      132.01     11.35 o 
   0   9   8      120.38      137.00     11.48 o 
   1   9   8       73.96       66.81      9.13 o 
   2   9   8      179.55      167.06     12.18 o 
   3   9   8      868.24      861.70     23.62 o 
   4   9   8      112.65      102.46      6.75 o 
   5   9   8       15.94       14.63      5.97 o 
   6   9   8        0.94        3.48      6.44 o 
   7   9   8        0.09       -2.44     10.16 o 
 -11  10   8       34.26       22.96      7.68 o 
 -10  10   8        1.08        2.94      7.17 o 
  -9  10   8      102.17       97.47      9.09 o 
  -8  10   8       25.17       28.17      6.79 o 
  -7  10   8      162.57      160.93      9.38 o 
  -6  10   8      279.31      285.87     10.70 o 
  -5  10   8       19.44       25.73      5.59 o 
  -4  10   8        4.73       12.16      5.24 o 
  -3  10   8        2.75        3.78      4.67 o 
  -2  10   8       48.09       52.76      9.99 o 
  -1  10   8      114.21      123.22     11.55 o 
   0  10   8       10.75        7.03      7.68 o 
   1  10   8      141.42      133.69     11.84 o 
   2  10   8        4.73        4.96      8.32 o 
   3  10   8       24.29       22.73      5.67 o 
   4  10   8        2.18       -0.21      4.70 o 
   5  10   8       77.83       72.83      9.37 o 
   6  10   8       36.09       41.06      7.23 o 
 -11  11   8        0.70       -1.43     11.57 o 
 -10  11   8        0.40       -0.81      7.70 o 
  -9  11   8        3.81        9.80      6.95 o 
  -8  11   8       87.96       89.96      8.71 o 
  -7  11   8       62.67       72.38      7.96 o 
  -6  11   8       13.65       19.36      6.26 o 
  -5  11   8        0.14        0.06      5.56 o 
  -4  11   8       73.41       75.98     11.29 o 
  -3  11   8       46.94       34.91      6.07 o 
  -2  11   8      261.50      269.33     16.61 o 
  -1  11   8       12.68       11.33      9.22 o 
   0  11   8      239.36      233.56     15.20 o 
   1  11   8        8.69       10.40      8.91 o 
   2  11   8        6.53       10.15      8.81 o 
   3  11   8      123.13      126.39      9.34 o 
   4  11   8        8.27        7.16      5.38 o 
   5  11   8        0.01        0.43      6.99 o 
 -10  12   8      127.66      149.57     15.02 o 
  -9  12   8        5.22        7.15     10.42 o 
  -8  12   8        2.17        7.03      7.26 o 
  -7  12   8      247.67      224.44     11.21 o 
  -6  12   8      188.29      201.15     10.63 o 
  -5  12   8       78.35       65.33      7.66 o 
  -4  12   8        5.91        6.25      5.94 o 
  -3  12   8        3.19        1.48      5.78 o 
  -2  12   8       61.66       91.28     12.43 o 
  -1  12   8      224.12      218.25     16.08 o 
   0  12   8       58.68       73.42     12.00 o 
   1  12   8       57.51       77.05     12.24 o 
   2  12   8        0.81       -6.15      9.83 o 
   3  12   8        0.76       -3.42      6.90 o 
   4  12   8        0.47        2.08      6.19 o 
   5  12   8       23.69       15.06      8.11 o 
  -8  13   8        9.04        8.50     11.05 o 
  -7  13   8        7.09        7.48     10.30 o 
  -6  13   8        8.75        1.13      7.03 o 
  -5  13   8        3.52        6.80      7.06 o 
  -4  13   8       50.23       50.28      7.53 o 
  -3  13   8       14.88       20.31      6.80 o 
  -2  13   8      631.90      703.63     26.36 o 
  -1  13   8       49.81       55.27     11.96 o 
   0  13   8      165.21      134.87     14.90 o 
   1  13   8       94.99      104.45     13.74 o 
   2  13   8      186.28      185.59     16.05 o 
   3  13   8       55.34       71.99      8.93 o 
   4  13   8        2.37        9.35      7.21 o 
  -7  14   8        7.05       -6.18     11.97 o 
  -6  14   8       18.33       21.78     11.22 o 
  -5  14   8       58.60       45.12     10.75 o 
  -2  14   8       43.34       58.96     12.44 o 
  -1  14   8        4.15        0.19     11.15 o 
 -14   1   9       99.65      114.63      8.37 o 
 -13   1   9       48.74       45.86      6.53 o 
 -12   1   9      215.17      226.16      8.95 o 
 -11   1   9      108.05      103.45      6.72 o 
 -10   1   9       59.97       58.27      6.69 o 
  -9   1   9      255.42      233.55      8.95 o 
  -8   1   9       87.79       86.00      7.76 o 
  -7   1   9      134.43      130.55      6.27 o 
  -6   1   9      124.79      119.54      4.75 o 
  -5   1   9     1337.04     1255.41     17.63 o 
  -4   1   9     1779.76     1705.17     11.98 o 
  -3   1   9     3054.51     2986.95     17.78 o 
  -2   1   9     1188.19     1152.36     11.02 o 
  -1   1   9      861.89      835.92      9.13 o 
   0   1   9      387.58      375.73      7.41 o 
   1   1   9      772.59      754.26      9.20 o 
   2   1   9        2.62        3.34      1.84 o 
   3   1   9      192.18      214.83      9.26 o 
   4   1   9        8.04       12.21      5.74 o 
   5   1   9        5.51        3.70      5.85 o 
   6   1   9      155.05      144.15      9.64 o 
   7   1   9      209.07      215.03     11.25 o 
   8   1   9       26.37       22.57      9.64 o 
   9   1   9       87.00       74.47      9.76 o 
 -14   2   9       66.87       66.41      7.60 o 
 -13   2   9       80.86       76.85      8.80 o 
 -12   2   9        0.15        0.47      6.39 o 
 -11   2   9       24.05       27.49      6.60 o 
 -10   2   9       20.82       25.79      5.94 o 
  -9   2   9      356.92      341.58     10.23 o 
  -8   2   9      141.96      142.41      4.96 o 
  -7   2   9       20.25       28.22      3.33 o 
  -6   2   9     1205.78     1166.24     11.25 o 
  -5   2   9       76.48       70.09      3.40 o 
  -4   2   9       18.72       19.79      3.16 o 
  -3   2   9     1839.59     1830.40     10.66 o 
  -2   2   9     1370.50     1300.48      8.05 o 
  -1   2   9      749.07      653.19     33.73 o 
   0   2   9        1.96        2.35      1.86 o 
   1   2   9      449.55      450.22     10.55 o 
   2   2   9      239.26      210.35      9.07 o 
   3   2   9        9.31        8.18      5.24 o 
   4   2   9        3.74        4.55      6.04 o 
   5   2   9       57.01       51.12      7.46 o 
   6   2   9       73.32       82.95      8.22 o 
   7   2   9      196.27      211.53     11.30 o 
   8   2   9      111.45      114.63     10.67 o 
   9   2   9      201.75      206.85     12.71 o 
 -14   3   9       12.36       13.35      7.67 o 
 -13   3   9      114.92      117.98      9.70 o 
 -12   3   9      198.98      224.08     10.85 o 
 -11   3   9      174.32      151.27      9.08 o 
 -10   3   9      426.01      412.54     11.96 o 
  -9   3   9       42.93       41.79      8.73 o 
  -8   3   9      142.28      128.31      4.50 o 
  -7   3   9      122.48      111.94      4.36 o 
  -6   3   9     1555.00     1564.82     12.87 o 
  -5   3   9       41.03       43.63      3.12 o 
  -4   3   9       79.60       86.65      2.92 o 
  -3   3   9       15.41       13.17      1.26 o 
  -2   3   9      112.04      100.98      3.07 o 
  -1   3   9      922.78      877.78      7.03 o 
   0   3   9       25.79       28.09      1.43 o 
   1   3   9        0.82        0.94      1.78 o 
   2   3   9      635.22      692.93      8.76 o 
   3   3   9      414.29      393.17      8.09 o 
   4   3   9       12.66        8.46      5.83 o 
   5   3   9      155.27      165.74      9.62 o 
   6   3   9       71.44       67.12      8.50 o 
   7   3   9        0.41        2.26      7.12 o 
   8   3   9       28.57       17.20      8.46 o 
   9   3   9       14.94        5.42     11.54 o 
 -14   4   9        0.39        2.13      7.46 o 
 -13   4   9       56.87       59.86      8.60 o 
 -12   4   9        9.34       15.19      6.41 o 
 -11   4   9       11.30        8.59      5.83 o 
 -10   4   9       47.58       36.67      6.61 o 
  -9   4   9      326.53      302.61     10.25 o 
  -8   4   9      289.32      287.39      9.27 o 
  -7   4   9      483.23      446.42      7.19 o 
  -6   4   9      198.31      178.76      8.71 o 
  -5   4   9       12.65        4.31      2.51 o 
  -4   4   9      174.72      137.65      4.10 o 
  -3   4   9       18.91       22.83      2.15 o 
  -2   4   9        5.34       12.75      4.10 o 
  -1   4   9        8.48       16.14      2.74 o 
   0   4   9      263.45      229.17      3.91 o 
   1   4   9        0.03        0.32      2.28 o 
   2   4   9      350.90      317.24      5.75 o 
   3   4   9        5.06        9.88      2.57 o 
   4   4   9      287.00      269.18     12.84 o 
   5   4   9      139.04      136.16      9.27 o 
   6   4   9        2.65        0.93      6.96 o 
   7   4   9       26.13       22.20      7.76 o 
   8   4   9       13.43       13.65      7.86 o 
   9   4   9        6.03       14.56     11.66 o 
 -14   5   9       45.46       33.69     10.91 o 
 -13   5   9      298.12      294.66     12.91 o 
 -12   5   9        1.94        0.98      6.91 o 
 -11   5   9       18.92       11.15      6.26 o 
 -10   5   9      210.75      199.19      9.60 o 
  -9   5   9      546.95      538.86     18.18 o 
  -8   5   9      194.56      188.19      8.30 o 
  -7   5   9       11.04       15.13      2.50 o 
  -6   5   9        7.61        8.53      2.61 o 
  -5   5   9       22.44       20.50      2.94 o 
  -4   5   9       69.74       56.61      3.43 o 
  -3   5   9       53.44       45.28      3.24 o 
  -2   5   9      169.35      147.18      4.02 o 
  -1   5   9       80.91       77.12      2.76 o 
   0   5   9      514.00      432.70     18.43 o 
   1   5   9        1.91        2.88      2.66 o 
   2   5   9       64.46       74.24      3.74 o 
   3   5   9       27.97       33.37      3.25 o 
   4   5   9      108.09      100.16      9.37 o 
   5   5   9      202.05      190.36     10.37 o 
   6   5   9      494.94      464.98     14.55 o 
   7   5   9        5.29        7.91      7.29 o 
   8   5   9        0.47       -4.90      7.65 o 
   9   5   9        3.02        1.71     12.41 o 
 -13   6   9        6.23        0.16      7.80 o 
 -12   6   9      111.40      104.82      9.07 o 
 -11   6   9      119.06      116.51      8.80 o 
 -10   6   9       93.44       92.12      7.91 o 
  -9   6   9        4.72        5.75      5.39 o 
  -8   6   9      349.78      341.98     10.52 o 
  -7   6   9      207.95      213.12      8.27 o 
  -6   6   9        0.15        4.05      2.50 o 
  -5   6   9      146.19      156.52      4.99 o 
  -4   6   9     1212.15     1098.21     11.16 o 
  -3   6   9     1178.87     1107.08     10.96 o 
  -2   6   9       20.28        9.60      2.47 o 
  -1   6   9       55.48       63.08      3.11 o 
   0   6   9      218.35      180.65      7.87 o 
   1   6   9       99.16       96.65      8.45 o 
   2   6   9        8.08        6.39      2.90 o 
   3   6   9        0.77        1.76      3.00 o 
   4   6   9       39.97       46.60      3.81 o 
   5   6   9        4.68        6.99      6.72 o 
   6   6   9       43.20       45.49      9.71 o 
   7   6   9       34.35       28.06      8.23 o 
   8   6   9      332.80      335.08     20.04 o 
 -13   7   9        7.34        5.86     10.58 o 
 -12   7   9       38.53       45.69      7.77 o 
 -11   7   9      472.12      455.13     14.27 o 
 -10   7   9       10.07        5.85      6.04 o 
  -9   7   9      173.45      186.24      9.36 o 
  -8   7   9      391.28      399.99     15.61 o 
  -7   7   9       65.50       58.03      5.90 o 
  -6   7   9        0.06        0.06      4.23 o 
  -5   7   9       19.45       17.37      4.29 o 
  -4   7   9       50.09       45.42      3.67 o 
  -3   7   9       44.56       41.39      3.60 o 
  -2   7   9       49.39       50.49      4.88 o 
  -1   7   9      223.43      210.86      5.52 o 
   0   7   9      209.68      204.52     14.23 o 
   1   7   9       99.07      127.63      7.41 o 
   2   7   9      180.57      195.39      6.48 o 
   3   7   9       23.76       21.68      3.68 o 
   4   7   9      180.30      178.02      6.07 o 
   5   7   9       78.97       89.98      8.87 o 
   6   7   9        9.79        4.94     10.22 o 
   7   7   9       93.98       78.10     13.03 o 
   8   7   9       26.58       27.33     12.33 o 
 -13   8   9       12.58        1.13     11.69 o 
 -12   8   9       14.41       20.98      7.60 o 
 -11   8   9       79.50       72.19     12.22 o 
 -10   8   9       11.48        7.28      6.49 o 
  -9   8   9       30.15       29.33      6.70 o 
  -8   8   9       16.09       14.74      6.14 o 
  -7   8   9       26.96       29.89      5.86 o 
  -6   8   9        0.77        1.45      4.63 o 
  -5   8   9      354.90      351.56     18.40 o 
  -4   8   9        0.02        2.00      4.00 o 
  -3   8   9       16.70        8.01      3.86 o 
  -2   8   9      136.22      115.50      9.15 o 
  -1   8   9       40.21       40.86      5.73 o 
   0   8   9       45.52       36.54      8.70 o 
   1   8   9      112.41      102.49      7.33 o 
   2   8   9       61.36       66.99      5.75 o 
   3   8   9        8.00       11.96      4.22 o 
   4   8   9        4.68        7.84      5.82 o 
   5   8   9       10.91       18.58     10.04 o 
   6   8   9      102.42      102.93     13.37 o 
   7   8   9        3.80        8.29     10.81 o 
 -12   9   9        0.15        0.07     11.17 o 
 -11   9   9        0.29        8.02      7.09 o 
 -10   9   9       27.70       24.36      7.45 o 
  -9   9   9       80.21       95.33      8.56 o 
  -8   9   9       50.46       47.79      9.39 o 
  -7   9   9      166.81      174.74      8.94 o 
  -6   9   9        0.16       -1.34      5.37 o 
  -5   9   9        0.08        2.70      7.75 o 
  -4   9   9       31.34       33.19      5.32 o 
  -3   9   9       14.28       17.01      4.24 o 
  -2   9   9       28.87       33.45      5.15 o 
  -1   9   9       29.44       21.54      8.29 o 
   0   9   9        2.61        8.89      7.52 o 
   1   9   9        6.50        6.61      7.42 o 
   2   9   9      124.67      123.28     11.65 o 
   3   9   9       24.71       19.64      4.74 o 
   4   9   9        3.81       -1.71      6.38 o 
   5   9   9       12.15       12.87     10.15 o 
   6   9   9       15.53        4.56     10.68 o 
   7   9   9       46.55       36.17     12.60 o 
 -11  10   9        0.06       -0.28     10.67 o 
 -10  10   9       32.79       28.49      7.74 o 
  -9  10   9       25.35       22.27      7.00 o 
  -8  10   9      187.23      174.28     19.31 o 
  -7  10   9        0.10        1.42      5.64 o 
  -6  10   9       32.75       40.32      6.74 o 
  -5  10   9      626.95      622.41     14.34 o 
  -4  10   9      172.44      178.18      8.62 o 
  -3  10   9        4.48        2.77      4.80 o 
  -2  10   9       96.86       87.42     11.68 o 
  -1  10   9        3.95        0.25      8.71 o 
   0  10   9       56.67       48.58      9.41 o 
   1  10   9      150.52      160.94     13.19 o 
   2  10   9       73.41       68.56      7.25 o 
   3  10   9      188.91      198.71      9.40 o 
   4  10   9        6.68       11.41      6.76 o 
   5  10   9       59.06       38.51     11.30 o 
   6  10   9        2.24        0.91     11.81 o 
 -10  11   9        5.42        8.07     10.76 o 
  -9  11   9        7.44        3.85      7.28 o 
  -8  11   9      316.72      351.62     13.11 o 
  -7  11   9       68.03       63.08      8.05 o 
  -6  11   9        9.48       11.90      6.29 o 
  -5  11   9      139.16      151.28      8.99 o 
  -4  11   9        0.05        0.70      5.55 o 
  -3  11   9       71.02       87.46     12.24 o 
  -2  11   9       16.60       12.69      9.18 o 
  -1  11   9      185.76      190.65     15.16 o 
   0  11   9      401.88      435.37     19.79 o 
   1  11   9       76.37       62.88     10.84 o 
   2  11   9        0.22       -3.54      6.11 o 
   3  11   9        0.03       -5.92      6.53 o 
   4  11   9      172.66      143.55     10.00 o 
   5  11   9      117.83      105.80     14.75 o 
  -9  12   9       18.64       17.66     11.24 o 
  -8  12   9        1.23        4.48     10.22 o 
  -7  12   9       19.18       19.77      7.17 o 
  -6  12   9        0.82       -4.82      6.98 o 
  -5  12   9       10.20       17.44     10.80 o 
  -4  12   9      180.04      176.92     15.69 o 
  -3  12   9      126.09      121.62     14.53 o 
  -2  12   9       15.89       21.16     10.12 o 
  -1  12   9       16.42        5.69      9.53 o 
   0  12   9       74.56       88.64     12.40 o 
   1  12   9        0.85        6.18     10.11 o 
   2  12   9        1.76        0.69      7.22 o 
   3  12   9       47.97       66.11     11.33 o 
   4  12   9        0.73        2.21      8.93 o 
  -5  13   9        3.41        0.73     11.18 o 
  -4  13   9       91.29       88.22     14.19 o 
  -3  13   9        0.74        6.64     10.75 o 
  -2  13   9        0.16       -1.26     10.84 o 
  -1  13   9        1.28        0.59     10.42 o 
   0  13   9       45.20       39.35     11.38 o 
   1  13   9        2.09       -2.11     11.87 o 
   2  13   9       37.48       35.94      8.43 o 
 -14   0  10      277.56      268.17     18.45 o 
 -13   0  10       12.55       17.49     10.26 o 
 -12   0  10        6.93        0.06     10.41 o 
 -11   0  10      433.40      446.51     19.85 o 
 -10   0  10        1.81        5.47      8.95 o 
  -9   0  10      511.11      504.39     18.92 o 
  -8   0  10      133.18      125.96     11.24 o 
  -7   0  10      449.26      457.57     16.24 o 
  -6   0  10       16.15       26.22      6.59 o 
  -5   0  10        0.16       -0.10      5.31 o 
  -4   0  10      962.89      929.68     13.77 o 
  -3   0  10      512.35      488.82     10.11 o 
  -2   0  10      406.12      406.24      9.04 o 
  -1   0  10     1307.52     1287.88     14.56 o 
   0   0  10        9.89        9.72      2.81 o 
   1   0  10      239.55      234.31     13.51 o 
   2   0  10       22.33       14.50      7.22 o 
   3   0  10        1.43        2.82      8.19 o 
   4   0  10        0.10        0.23      8.48 o 
   5   0  10       63.38       58.52     10.72 o 
   6   0  10       13.31       14.47     10.84 o 
   7   0  10       83.71       71.54     14.31 o 
   8   0  10      321.81      313.47     19.63 o 
 -14   1  10        0.02       -2.48      7.26 o 
 -13   1  10       11.78        9.97      5.75 o 
 -12   1  10      319.90      339.52     12.37 o 
 -11   1  10       42.87       40.31      5.49 o 
 -10   1  10      399.34      402.85      9.91 o 
  -9   1  10        0.23       -1.33      4.20 o 
  -8   1  10      798.20      764.41     11.45 o 
  -7   1  10        0.64       -1.14      4.69 o 
  -6   1  10       48.52       49.86      4.13 o 
  -5   1  10      176.81      170.96      6.82 o 
  -4   1  10      744.16      733.15      9.95 o 
  -3   1  10       98.82       99.74      4.45 o 
  -2   1  10      608.24      596.04      7.56 o 
  -1   1  10     1422.25     1409.22     15.10 o 
   0   1  10        1.35        1.98      1.86 o 
   1   1  10      469.65      488.32      7.53 o 
   2   1  10       22.25       19.98      5.90 o 
   3   1  10      283.15      284.75     10.79 o 
   4   1  10        3.97       -1.18      5.74 o 
   5   1  10      202.11      186.74     10.53 o 
   6   1  10        4.05        1.62      6.50 o 
   7   1  10      119.12      118.92     10.80 o 
   8   1  10        6.27        4.92      8.59 o 
 -14   2  10      114.98      111.27     13.86 o 
 -13   2  10       80.49       91.77     10.21 o 
 -12   2  10       74.71       70.37      8.26 o 
 -11   2  10       63.41       66.20      7.35 o 
 -10   2  10        6.09        9.78      6.68 o 
  -9   2  10       53.95       50.08      4.01 o 
  -8   2  10        1.79        1.74      3.01 o 
  -7   2  10        6.45        7.23      3.05 o 
  -6   2  10       40.90       42.79      3.44 o 
  -5   2  10       90.64       91.19      5.63 o 
  -4   2  10       63.77       53.49      4.03 o 
  -3   2  10        3.98        2.46      2.91 o 
  -2   2  10        0.01        1.23      2.75 o 
  -1   2  10       17.65       23.39      2.71 o 
   0   2  10        4.55        3.32      1.80 o 
   1   2  10       21.10       29.93      3.54 o 
   2   2  10        4.22       10.66      6.03 o 
   3   2  10        6.49        7.66      6.04 o 
   4   2  10       24.19       20.66      6.47 o 
   5   2  10       36.18       24.27      6.98 o 
   6   2  10       53.23       49.00      7.88 o 
   7   2  10       28.64       26.96      8.48 o 
   8   2  10       15.01       17.16     12.43 o 
 -14   3  10       63.80       60.87     12.03 o 
 -13   3  10      103.29      100.73      9.44 o 
 -12   3  10      109.68      110.95      9.01 o 
 -11   3  10      414.67      400.53     12.95 o 
 -10   3  10        4.25        5.65      5.14 o 
  -9   3  10       30.73       39.92      5.53 o 
  -8   3  10       64.19       60.05      4.00 o 
  -7   3  10      673.11      610.04     14.94 o 
  -6   3  10      763.88      734.01     10.45 o 
  -5   3  10      304.94      288.82      5.67 o 
  -4   3  10       19.90       18.28      4.31 o 
  -3   3  10      649.38      642.75     14.55 o 
  -2   3  10       78.96       89.88      4.15 o 
  -1   3  10      153.61      142.23      2.96 o 
   0   3  10      688.69      659.47     10.20 o 
   1   3  10      210.89      212.76      6.33 o 
   2   3  10      765.07      753.21     10.54 o 
   3   3  10       33.63       32.46      6.54 o 
   4   3  10       87.41       98.19      8.24 o 
   5   3  10       11.23       14.71      6.89 o 
   6   3  10       67.36       71.69      9.16 o 
   7   3  10        3.80       12.61      8.29 o 
   8   3  10       42.20       39.82     13.34 o 
 -14   4  10        0.22       -3.47     10.92 o 
 -13   4  10       71.15       71.00      8.50 o 
 -12   4  10      183.55      204.98     10.83 o 
 -11   4  10        5.10        3.64      6.52 o 
 -10   4  10       35.93       40.42      6.42 o 
  -9   4  10      120.35      116.42      7.22 o 
  -8   4  10       18.88       19.63      4.84 o 
  -7   4  10      301.69      287.72      6.36 o 
  -6   4  10      262.95      283.79      6.24 o 
  -5   4  10       58.56       62.06      3.55 o 
  -4   4  10      421.38      396.53      9.13 o 
  -3   4  10       37.19       43.83      4.86 o 
  -2   4  10      801.64      731.00     10.02 o 
  -1   4  10      963.22      937.81     10.03 o 
   0   4  10       68.74       83.12      4.57 o 
   1   4  10        9.97        9.75      3.60 o 
   2   4  10       14.48       14.94      3.72 o 
   3   4  10       21.01       13.98      6.34 o 
   4   4  10       48.02       48.24      7.63 o 
   5   4  10       44.45       46.95      8.17 o 
   6   4  10        0.06        4.85      6.77 o 
   7   4  10       21.68       30.49      8.71 o 
 -14   5  10       13.84       10.84     11.36 o 
 -13   5  10       45.04       43.57      8.54 o 
 -12   5  10       60.08       60.78      8.25 o 
 -11   5  10       34.92       42.23     12.58 o 
 -10   5  10       84.61       96.98      7.71 o 
  -9   5  10      923.58      935.69     16.80 o 
  -8   5  10        0.64        0.54      4.60 o 
  -7   5  10      214.39      227.59      8.23 o 
  -6   5  10        0.03        1.99      2.62 o 
  -5   5  10      321.22      303.84      6.28 o 
  -4   5  10       63.39       59.92      3.35 o 
  -3   5  10       49.12       45.00      5.27 o 
  -2   5  10      148.04      141.03      7.08 o 
  -1   5  10      103.18       95.04      4.68 o 
   0   5  10      459.98      437.81      8.14 o 
   1   5  10       51.97       48.29      4.69 o 
   2   5  10      349.90      370.92      8.86 o 
   3   5  10       12.78       18.44      6.58 o 
   4   5  10      423.44      441.20     14.15 o 
   5   5  10       13.09       10.19      6.85 o 
   6   5  10        3.09        3.36      7.66 o 
   7   5  10       82.34       78.12     14.03 o 
 -13   6  10       51.70       40.46     11.27 o 
 -12   6  10        5.05        5.94      7.14 o 
 -11   6  10       19.52       17.08      6.64 o 
 -10   6  10      259.64      257.45     11.63 o 
  -9   6  10       17.21       16.12      8.75 o 
  -8   6  10       58.19       65.79      6.30 o 
  -7   6  10        1.25        2.87      4.18 o 
  -6   6  10       66.61       67.69      3.87 o 
  -5   6  10        4.32        5.08      2.78 o 
  -4   6  10       15.25       10.71      4.34 o 
  -3   6  10      158.08      154.44      7.34 o 
  -2   6  10       34.54       41.52      7.16 o 
  -1   6  10      125.42      104.68      6.80 o 
   0   6  10       68.49       58.51      6.06 o 
   1   6  10       42.29       51.94      6.19 o 
   2   6  10       13.21       15.15      4.30 o 
   3   6  10       21.75       27.96      7.14 o 
   4   6  10       33.58       32.91      7.69 o 
   5   6  10        7.11        5.17      7.08 o 
   6   6  10        0.73        1.89      7.35 o 
   7   6  10       25.37       22.19     11.17 o 
 -13   7  10       71.62       84.41     12.72 o 
 -12   7  10      201.91      198.91     11.35 o 
 -11   7  10        6.94       -0.60      6.29 o 
 -10   7  10       22.58       22.10      6.59 o 
  -9   7  10       31.14       30.71      5.93 o 
  -8   7  10      186.02      178.66     16.72 o 
  -7   7  10       22.45       17.02      5.10 o 
  -6   7  10        0.93       -1.71      4.16 o 
  -5   7  10        0.73        3.15      2.98 o 
  -4   7  10      135.77      133.03     16.62 o 
  -3   7  10       58.51       38.21      5.38 o 
  -2   7  10      120.48      100.03      7.47 o 
  -1   7  10      348.39      316.26     23.48 o 
   0   7  10        4.62        2.14      4.79 o 
   1   7  10       14.45       13.31      5.12 o 
   2   7  10        3.14        2.08      4.73 o 
   3   7  10       75.94       74.73     13.83 o 
   4   7  10       45.01       40.18      7.76 o 
   5   7  10       13.24        9.93      7.71 o 
   6   7  10       14.05        4.82     10.53 o 
   7   7  10      100.96       80.54     13.95 o 
 -12   8  10       13.51       12.22     10.58 o 
 -11   8  10       32.81       27.45      7.65 o 
 -10   8  10      112.95      118.32      9.00 o 
  -9   8  10       18.81       21.99      6.05 o 
  -8   8  10      118.45      116.37      8.00 o 
  -7   8  10       84.77       78.37      6.63 o 
  -6   8  10      323.24      328.53     10.08 o 
  -5   8  10       56.20       65.57     10.71 o 
  -4   8  10       20.54       15.89      8.40 o 
  -3   8  10      292.68      256.88      9.19 o 
  -2   8  10      319.86      316.22     10.39 o 
  -1   8  10       52.73       49.64     12.01 o 
   0   8  10        7.05       10.27      5.63 o 
   1   8  10      266.44      266.50     10.43 o 
   2   8  10       30.72       23.48      5.18 o 
   3   8  10        1.36        6.08     10.07 o 
   4   8  10        9.36        4.73      9.85 o 
   5   8  10       16.11       20.05     10.49 o 
   6   8  10        0.85       -0.17     11.09 o 
 -12   9  10       11.62       11.84     12.38 o 
 -11   9  10       79.76       74.53     11.47 o 
 -10   9  10      295.10      308.09     12.64 o 
  -9   9  10       66.90       67.72      7.70 o 
  -8   9  10        3.52        5.39      5.73 o 
  -7   9  10      173.94      212.62      9.58 o 
  -6   9  10      235.42      220.26     15.46 o 
  -5   9  10       36.24       19.73      9.57 o 
  -4   9  10       30.57       27.53      9.36 o 
  -3   9  10       30.81       30.42      9.47 o 
  -2   9  10        5.12        8.71      7.99 o 
  -1   9  10        0.13       -3.88      8.27 o 
   0   9  10        1.60        0.53      7.92 o 
   1   9  10      363.52      361.10     16.51 o 
   2   9  10      110.48      149.13     12.31 o 
   3   9  10       32.89       35.61      6.97 o 
   4   9  10       64.48       78.89     12.39 o 
   5   9  10       41.74       49.18     12.43 o 
 -11  10  10        5.48        1.66     11.87 o 
 -10  10  10        1.62        3.92     10.14 o 
  -9  10  10       11.79        6.05     11.27 o 
  -8  10  10        0.21       -7.06     10.99 o 
  -7  10  10       25.31       35.06     11.94 o 
  -6  10  10       10.64       14.95      9.88 o 
  -5  10  10        2.13        2.04      8.81 o 
  -4  10  10       25.33       23.42     10.43 o 
  -3  10  10        7.51       11.33      8.51 o 
  -2  10  10        0.65        7.37      9.07 o 
  -1  10  10       78.74      117.05     12.34 o 
   0  10  10       97.60       98.83     11.80 o 
   1  10  10        9.80       11.64      8.59 o 
   2  10  10       19.90        8.29      8.91 o 
   3  10  10        0.77       -1.50     10.37 o 
   4  10  10        3.19       11.80     10.91 o 
  -8  11  10        0.89        4.31     10.75 o 
  -7  11  10      160.09      166.07     15.72 o 
  -6  11  10        0.01        0.64     10.60 o 
  -5  11  10      105.88      111.35     14.58 o 
  -4  11  10        4.30        4.66     10.04 o 
  -3  11  10        6.60       11.64      9.80 o 
  -2  11  10       38.74       43.72     11.17 o 
  -1  11  10        2.09        1.22      9.47 o 
   0  11  10        5.01       16.02      9.33 o 
   1  11  10       23.48       27.56      9.67 o 
   2  11  10        1.06        1.82     10.82 o 
   3  11  10        9.37       20.23     11.96 o 
  -6  12  10      156.30      167.64     16.75 o 
  -5  12  10       41.74       46.70     12.81 o 
  -4  12  10       57.44       66.07     13.05 o 
  -3  12  10       36.50       25.03     11.37 o 
  -2  12  10        1.66       -2.56     10.35 o 
  -1  12  10       42.82       45.68     12.04 o 
   0  12  10       46.13       39.80     10.85 o 
   1  12  10       24.80       23.42     11.60 o 
   2  12  10        7.55        5.79     12.18 o 
 -13   1  11       22.85       29.03      7.79 o 
 -12   1  11       23.85       18.36      7.51 o 
 -11   1  11      121.71      115.28      9.16 o 
 -10   1  11      523.42      558.34     14.99 o 
  -9   1  11      158.42      182.14      9.51 o 
  -8   1  11       26.53       26.29      4.16 o 
  -7   1  11       54.98       56.67      4.57 o 
  -6   1  11      117.86      112.85      5.32 o 
  -5   1  11        0.06        0.45      3.24 o 
  -4   1  11       15.78       16.58      3.32 o 
  -3   1  11      293.41      272.17      5.90 o 
  -2   1  11       59.63       55.48      3.42 o 
  -1   1  11       80.21       81.65      3.54 o 
   0   1  11       60.75       60.10      4.02 o 
   1   1  11      102.31      104.66      8.17 o 
   2   1  11      211.49      212.70     10.07 o 
   3   1  11      124.14      141.26      9.04 o 
   4   1  11       14.59       14.76      6.83 o 
   5   1  11        7.22        6.05      7.31 o 
   6   1  11       14.41       19.95      8.20 o 
 -14   2  11       63.76       54.54     10.85 o 
 -13   2  11       62.99       61.87      8.92 o 
 -12   2  11      103.37      104.67      7.24 o 
 -11   2  11        5.27        7.11      4.94 o 
 -10   2  11       11.49       18.32      5.39 o 
  -9   2  11       67.20       59.68      5.24 o 
  -8   2  11       32.02       35.26      4.25 o 
  -7   2  11      435.50      432.26     11.30 o 
  -6   2  11      118.19      118.48      5.43 o 
  -5   2  11      782.19      752.94     11.76 o 
  -4   2  11       35.52       40.46      3.82 o 
  -3   2  11       25.48       25.99      3.31 o 
  -2   2  11      331.05      328.80      7.12 o 
  -1   2  11      983.94      984.71     13.95 o 
   0   2  11      803.01      831.86     12.89 o 
   1   2  11       70.25       69.74      7.30 o 
   2   2  11       15.24       15.80      6.25 o 
   3   2  11       23.78       20.78      6.91 o 
   4   2  11        0.45       -0.49      7.20 o 
   5   2  11       18.22       23.70      7.94 o 
   6   2  11       18.45       23.28      8.83 o 
 -14   3  11        9.67       13.14     11.43 o 
 -13   3  11       34.39       37.58      9.44 o 
 -12   3  11       23.77       18.20      6.58 o 
 -11   3  11      362.96      374.96     18.66 o 
 -10   3  11      163.61      182.24      9.03 o 
  -9   3  11       82.74       80.68      6.81 o 
  -8   3  11      204.84      214.10      8.13 o 
  -7   3  11       37.66       46.04      3.73 o 
  -6   3  11       90.06       90.01      5.91 o 
  -5   3  11      426.65      426.47      8.47 o 
  -4   3  11        0.04       -0.77      3.33 o 
  -3   3  11       38.32       40.58      3.66 o 
  -2   3  11        6.42        6.16      2.90 o 
  -1   3  11        0.85        2.08      3.61 o 
   0   3  11       24.79       19.21      3.80 o 
   1   3  11      137.02      148.06      8.75 o 
   2   3  11        0.05        4.74      5.93 o 
   3   3  11      202.39      234.17     11.25 o 
   4   3  11      208.76      210.81     11.30 o 
   5   3  11       55.76       58.85      8.53 o 
   6   3  11       24.82       32.34      8.18 o 
 -14   4  11      101.65      110.64     13.23 o 
 -13   4  11       23.08       29.59     10.26 o 
 -12   4  11       36.07       41.89      7.59 o 
 -11   4  11        6.25        6.21      6.46 o 
 -10   4  11       73.75       73.17      7.07 o 
  -9   4  11        0.00       -3.66      4.70 o 
  -8   4  11      258.99      269.39     18.21 o 
  -7   4  11       42.62       49.92      6.54 o 
  -6   4  11      229.82      217.06      7.87 o 
  -5   4  11       15.58       16.33      4.54 o 
  -4   4  11       49.89       49.20      5.66 o 
  -3   4  11       34.90       34.03      3.68 o 
  -2   4  11        7.71        5.81      2.89 o 
  -1   4  11        4.43        2.44      4.16 o 
   0   4  11       29.59       34.12      4.42 o 
   1   4  11      122.12      114.42     12.06 o 
   2   4  11       10.15       11.01      6.38 o 
   3   4  11        6.11        4.27      6.85 o 
   4   4  11        5.81        5.22      6.56 o 
   5   4  11        8.39       21.26      8.32 o 
   6   4  11       20.91       16.13      8.27 o 
 -13   5  11       30.57       24.21     10.60 o 
 -12   5  11       21.89       19.92      7.04 o 
 -11   5  11      249.84      246.22     11.09 o 
 -10   5  11       50.34       51.26      6.98 o 
  -9   5  11        2.02        2.22      5.03 o 
  -8   5  11      230.02      222.50     14.35 o 
  -7   5  11       55.15       56.83     10.07 o 
  -6   5  11       50.10       42.87      4.89 o 
  -5   5  11        0.18        2.39      4.23 o 
  -4   5  11      106.67       83.62     10.62 o 
  -3   5  11       14.27       13.95      4.92 o 
  -2   5  11      181.70      156.61      7.58 o 
  -1   5  11      125.79      120.36      6.98 o 
   0   5  11      144.74      139.60      6.42 o 
   1   5  11      408.61      388.37     17.86 o 
   2   5  11       54.20       58.89      8.15 o 
   3   5  11       13.76       11.47      7.12 o 
   4   5  11        0.15        1.16      7.02 o 
   5   5  11        5.73        1.14      7.78 o 
   6   5  11      268.70      311.11     20.09 o 
 -13   6  11       27.85       29.02     11.41 o 
 -12   6  11        0.55        1.58      7.22 o 
 -11   6  11      347.15      376.71     13.29 o 
 -10   6  11       26.03       23.61      6.48 o 
  -9   6  11       14.55       12.10     10.06 o 
  -8   6  11       12.83       10.90      9.57 o 
  -7   6  11       17.15       16.71      8.92 o 
  -6   6  11      206.02      200.85     13.83 o 
  -5   6  11       90.11       91.42      6.10 o 
  -4   6  11      177.40      191.46     12.64 o 
  -3   6  11      189.25      182.72      8.80 o 
  -2   6  11      352.57      310.88     10.16 o 
  -1   6  11        0.30       -1.43      4.79 o 
   0   6  11      287.09      305.38     17.96 o 
   1   6  11      143.88      133.45      6.70 o 
   2   6  11       16.76       12.53      7.24 o 
   3   6  11      146.67      168.64     10.49 o 
   4   6  11        0.01        5.15      7.28 o 
   5   6  11       95.98       93.77     10.03 o 
 -11   7  11       42.26       45.36     12.16 o 
 -10   7  11       70.53       74.36     12.80 o 
  -9   7  11      118.98      158.77     15.21 o 
  -8   7  11      385.11      430.36     20.12 o 
  -7   7  11      165.96      149.42     13.74 o 
  -6   7  11       97.43       97.92     11.50 o 
  -5   7  11       10.76       30.55      9.18 o 
  -4   7  11        1.43        2.18      4.60 o 
  -3   7  11       27.59       30.63      5.56 o 
  -2   7  11        0.14       -0.78      5.22 o 
  -1   7  11       17.75       23.02      5.75 o 
   0   7  11        2.06        8.06      5.29 o 
   1   7  11        4.57        9.68      4.98 o 
   2   7  11      100.43      100.62     11.16 o 
   3   7  11       67.22       73.54      8.88 o 
   4   7  11      301.21      343.61     14.19 o 
   5   7  11        5.05        0.65     10.77 o 
 -10   8  11        2.35        4.39     10.52 o 
  -9   8  11      109.66      141.93     14.80 o 
  -8   8  11        1.32        6.48      9.91 o 
  -7   8  11        1.60       -1.44      8.80 o 
  -6   8  11       35.60       43.84     10.66 o 
  -5   8  11        6.38        7.54      8.45 o 
  -4   8  11      103.05       90.17     11.23 o 
  -3   8  11        3.46        2.49      5.14 o 
  -2   8  11        4.31       12.22      5.60 o 
  -1   8  11        0.27        1.91      5.57 o 
   0   8  11        1.40       -1.85      5.43 o 
   1   8  11       68.57      100.98      7.99 o 
   2   8  11       71.48       61.91      8.20 o 
   3   8  11       36.03       39.74      8.86 o 
   4   8  11       28.18       27.43     11.19 o 
  -9   9  11       36.80       40.54     12.08 o 
  -8   9  11       15.19       12.00     11.01 o 
  -7   9  11       27.27       20.46     10.30 o 
  -6   9  11        5.12        2.73      9.68 o 
  -5   9  11        4.06        9.63      9.30 o 
  -4   9  11       45.94       42.48     10.65 o 
  -3   9  11       18.19       27.56      9.47 o 
  -2   9  11       13.63       15.08      8.37 o 
  -1   9  11        9.85       13.72      8.86 o 
   0   9  11        2.46       -0.38      8.32 o 
   1   9  11       44.50       27.84      8.75 o 
   2   9  11        0.45       -4.78     10.95 o 
   3   9  11       21.87       12.91     11.34 o 
  -8  10  11       20.71       12.69     11.63 o 
  -7  10  11       28.40       24.37     11.79 o 
  -6  10  11        0.04        3.02     10.40 o 
  -5  10  11      232.26      241.70     16.64 o 
  -4  10  11      124.46      140.96     14.77 o 
  -3  10  11      104.25      100.76     12.72 o 
  -2  10  11       75.04       76.88     11.94 o 
  -1  10  11        0.06       -2.33      9.10 o 
   0  10  11        7.93       15.08      9.45 o 
   1  10  11      119.17      127.13     12.38 o 
   2  10  11       44.49       26.81     12.09 o 
  -6  11  11       14.78       11.33     11.43 o 
  -5  11  11        1.68       -2.09     10.58 o 
  -4  11  11       35.28       29.64     11.31 o 
  -3  11  11        1.25        2.85     10.55 o 
  -2  11  11       25.44       18.09     10.06 o 
  -1  11  11        8.87        7.29     10.50 o 
   0  11  11        3.58        7.46     10.85 o 
   1  11  11      174.45      175.23     14.88 o 
  -3  12  11       90.73       94.97     13.90 o 
  -2  12  11        5.48        1.73     11.80 o 
  -1  12  11        1.48       -3.91     12.15 o 
   0  12  11        6.83       12.48     12.74 o 
 -12   0  12      134.97      118.78     14.04 o 
 -11   0  12       18.87       22.88     10.37 o 
 -10   0  12      178.70      206.14     15.13 o 
  -9   0  12        0.22        0.53      9.11 o 
  -8   0  12      130.58      135.29     12.05 o 
  -7   0  12        1.19        1.97      4.93 o 
  -6   0  12      214.06      208.30      8.39 o 
  -5   0  12      827.90      802.69     21.59 o 
  -4   0  12      602.44      592.81     12.29 o 
  -3   0  12      377.54      376.86      9.83 o 
  -2   0  12        3.48        4.96      3.75 o 
  -1   0  12       32.36       34.34      9.11 o 
   0   0  12        4.77        4.85      7.99 o 
   1   0  12     1021.05     1001.13     27.20 o 
   2   0  12      843.15      917.93     27.14 o 
   3   0  12       82.90       96.33     12.44 o 
   4   0  12       63.81       64.14     12.13 o 
   5   0  12       16.55       24.98     13.27 o 
 -12   1  12        3.07        8.98     12.19 o 
 -11   1  12       18.41       22.50      7.00 o 
 -10   1  12        0.08       -2.10      6.55 o 
  -9   1  12      378.39      347.69     12.33 o 
  -8   1  12      402.89      430.71      9.55 o 
  -7   1  12      268.93      268.26      7.67 o 
  -6   1  12        0.46        0.28      3.67 o 
  -5   1  12       18.85       12.82      3.41 o 
  -4   1  12        0.03        2.71      2.86 o 
  -3   1  12      279.27      277.65      6.14 o 
  -2   1  12       24.97       26.39      3.07 o 
  -1   1  12       20.80       25.52      5.98 o 
   0   1  12      254.49      252.57     10.64 o 
   1   1  12        6.15        5.06      6.34 o 
   2   1  12       35.19       28.99      7.00 o 
   3   1  12        0.14        8.17      6.65 o 
   4   1  12       43.37       45.16      9.84 o 
   5   1  12       99.68      106.89     10.56 o 
 -12   2  12       81.19       89.11      8.96 o 
 -11   2  12        2.00        9.59      6.78 o 
 -10   2  12       76.37       74.10     10.70 o 
  -9   2  12       88.55       71.13      7.69 o 
  -8   2  12      290.03      297.37      8.10 o 
  -7   2  12       37.35       37.15      4.32 o 
  -6   2  12        0.24       -0.30      3.51 o 
  -5   2  12       48.85       52.56      4.38 o 
  -4   2  12       13.41       13.86      3.58 o 
  -3   2  12      286.58      281.33      6.24 o 
  -2   2  12      206.44      229.73      7.06 o 
  -1   2  12       58.89       56.58      7.20 o 
   0   2  12       57.79       61.35      8.88 o 
   1   2  12        7.31        0.82      6.30 o 
   2   2  12       21.75       21.34      6.99 o 
   3   2  12       62.71       62.74      8.71 o 
   4   2  12       15.51       19.22      7.98 o 
   5   2  12       60.11       66.45      9.76 o 
 -12   3  12       12.07       10.25      7.32 o 
 -11   3  12      139.06      163.26     13.68 o 
 -10   3  12       54.84       40.75      7.28 o 
  -9   3  12       30.02       27.58      6.52 o 
  -8   3  12      273.70      284.23     10.89 o 
  -7   3  12        2.78        1.18      3.78 o 
  -6   3  12      129.99      108.24      5.51 o 
  -5   3  12       33.14       44.20      4.30 o 
  -4   3  12       40.96       44.53      4.23 o 
  -3   3  12       29.89       22.59      3.60 o 
  -2   3  12      101.08      114.92      5.79 o 
  -1   3  12        1.50        1.37      4.00 o 
   0   3  12        5.55        3.35      5.87 o 
   1   3  12        7.60       12.44      6.76 o 
   2   3  12       21.21       33.30      7.43 o 
   3   3  12      117.93      125.79     10.10 o 
   4   3  12       24.30       27.21      8.04 o 
   5   3  12       50.98       52.53      9.57 o 
 -12   4  12       75.23       56.16     13.16 o 
 -11   4  12      205.99      228.78     17.06 o 
 -10   4  12        2.52        0.78      9.65 o 
  -9   4  12        5.69       13.55      9.52 o 
  -8   4  12       23.44       26.20      9.31 o 
  -7   4  12       17.59       15.68      8.47 o 
  -6   4  12      110.26      110.94      6.16 o 
  -5   4  12       56.61       61.25      4.67 o 
  -4   4  12      416.07      429.65      8.75 o 
  -3   4  12      379.89      395.97     10.75 o 
  -2   4  12        1.07       -0.25      4.68 o 
  -1   4  12        3.50        3.83      4.10 o 
   0   4  12      808.17      798.13     17.45 o 
   1   4  12      372.60      367.11     20.01 o 
   2   4  12        0.52        0.04      6.72 o 
   3   4  12        5.93        9.56      7.50 o 
   4   4  12      143.99      146.06     11.52 o 
 -11   5  12        4.07        7.40     10.54 o 
 -10   5  12       73.05       78.14     11.75 o 
  -9   5  12      158.11      174.17     14.77 o 
  -8   5  12      110.55      104.24     11.99 o 
  -7   5  12      112.47      111.42     11.96 o 
  -6   5  12      481.40      494.24     19.05 o 
  -5   5  12        2.20        2.45      4.56 o 
  -4   5  12      136.24      140.70      5.85 o 
  -3   5  12       19.00       29.68      5.76 o 
  -2   5  12        5.16       11.51      5.68 o 
  -1   5  12       10.77        7.79      4.39 o 
   0   5  12        1.28       -1.01      6.56 o 
   1   5  12       17.43       10.91      6.84 o 
   2   5  12        0.15        4.68      7.18 o 
   3   5  12      172.46      200.31     11.61 o 
   4   5  12        0.65        7.29      7.99 o 
 -11   6  12       65.98       73.03     12.84 o 
 -10   6  12       27.70       29.57     10.85 o 
  -9   6  12       73.78       91.04     13.31 o 
  -8   6  12       52.72       46.89     10.64 o 
  -7   6  12      106.07      101.98     11.73 o 
  -6   6  12       11.68       25.97      8.77 o 
  -5   6  12       49.44       68.05      6.38 o 
  -4   6  12       74.48       66.84      7.57 o 
  -3   6  12        5.65        8.16      5.10 o 
  -2   6  12       34.62       35.82      5.95 o 
  -1   6  12        3.68        7.28      5.55 o 
   0   6  12       91.11       78.67      8.18 o 
   1   6  12      143.95      165.61     10.62 o 
   2   6  12      407.23      421.08     21.57 o 
   3   6  12      394.16      474.80     31.85 o 
   4   6  12      281.57      284.67     19.62 o 
 -10   7  12       81.12       87.21     13.98 o 
  -9   7  12       40.62       46.05     12.09 o 
  -8   7  12       34.38       28.43     10.81 o 
  -7   7  12       20.14       23.33      9.80 o 
  -6   7  12      147.03      147.79     13.82 o 
  -5   7  12       47.33       40.68      9.43 o 
  -4   7  12        2.12        3.16      5.29 o 
  -3   7  12       23.13       30.55      6.13 o 
  -2   7  12       53.53       45.59      7.16 o 
  -1   7  12        0.02       -0.20      5.68 o 
   0   7  12        9.22        1.79      6.81 o 
   1   7  12      150.08      143.04     10.58 o 
   2   7  12       65.91       47.06      9.28 o 
   3   7  12      205.37      203.70     12.21 o 
  -9   8  12      200.95      216.65     17.44 o 
  -8   8  12       22.14       25.31     10.45 o 
  -7   8  12      110.93      120.94     13.74 o 
  -6   8  12       53.70       55.17     11.56 o 
  -5   8  12       35.92       16.39      9.79 o 
  -4   8  12        1.27        3.01      9.58 o 
  -3   8  12      133.92      140.31      8.48 o 
  -2   8  12       85.83       76.12      9.15 o 
  -1   8  12      345.70      347.70     22.30 o 
   0   8  12       80.11       85.72      7.86 o 
   1   8  12      143.19      163.39     10.87 o 
   2   8  12      174.41      171.13     11.50 o 
  -8   9  12        0.11       -5.85     10.93 o 
  -7   9  12       49.12       55.02     11.93 o 
  -6   9  12      347.16      366.87     19.87 o 
  -5   9  12      410.34      423.80     20.53 o 
  -4   9  12       70.54       89.39     12.57 o 
  -3   9  12      164.38      170.53     14.90 o 
  -2   9  12      327.91      326.43     17.82 o 
  -1   9  12      265.14      273.46     15.89 o 
   0   9  12       33.90       48.96      9.66 o 
   1   9  12       33.33       35.28     12.43 o 
  -7  10  12       22.89       40.98     12.33 o 
  -6  10  12      152.13      202.09     17.41 o 
  -5  10  12       54.23       79.98     13.47 o 
  -4  10  12       66.06       59.65     11.60 o 
  -3  10  12        0.01        3.88     10.16 o 
  -2  10  12      136.53      150.21     13.87 o 
  -1  10  12       12.36       16.42     10.61 o 
   0  10  12        0.02       -1.78     10.87 o 
  -4  11  12       46.14       48.15     12.45 o 
  -3  11  12       16.20        4.87     11.51 o 
  -2  11  12       30.83       36.99     11.89 o 
  -1  11  12       88.31       69.35     12.49 o 
 -12   1  13       18.10       24.44      7.84 o 
 -11   1  13       15.59       10.87      6.76 o 
 -10   1  13       19.88        9.34      6.38 o 
  -9   1  13       95.77       97.80      8.47 o 
  -8   1  13       26.86       24.40      4.42 o 
  -7   1  13      200.51      199.01      6.17 o 
  -6   1  13      321.75      343.76      7.83 o 
  -5   1  13        7.85        7.42      3.45 o 
  -4   1  13       23.87       27.89      3.73 o 
  -3   1  13      205.92      202.81      7.11 o 
  -2   1  13        1.22        0.07      5.69 o 
  -1   1  13        9.21        6.13      6.37 o 
   0   1  13      121.13      142.33     13.74 o 
   1   1  13        6.38       15.02      6.72 o 
   2   1  13       70.00       89.77      9.28 o 
   3   1  13        6.36        5.84      8.13 o 
 -12   2  13       80.67       92.78     13.21 o 
 -11   2  13        1.21        5.44      6.90 o 
 -10   2  13      165.76      158.60     10.01 o 
  -9   2  13      265.06      277.17     11.46 o 
  -8   2  13        3.53        2.68      5.76 o 
  -7   2  13       89.63       81.77      5.74 o 
  -6   2  13       71.97       80.34      5.38 o 
  -5   2  13       30.50       30.11      3.80 o 
  -4   2  13        1.25        6.98      3.42 o 
  -3   2  13      469.40      485.58     10.14 o 
  -2   2  13      445.25      449.63     22.24 o 
  -1   2  13      106.12      122.19     10.13 o 
   0   2  13       10.52        7.21      6.61 o 
   1   2  13       61.67       76.18      8.42 o 
   2   2  13       59.71       77.02      9.00 o 
   3   2  13      358.71      356.39     19.59 o 
 -11   3  13        7.88        6.67      7.52 o 
 -10   3  13       26.22       27.93      7.29 o 
  -9   3  13       54.41       55.18      7.49 o 
  -8   3  13       15.04        8.75      5.86 o 
  -7   3  13       46.02       39.20      6.01 o 
  -6   3  13      365.20      382.80      9.01 o 
  -5   3  13      439.08      447.08      9.31 o 
  -4   3  13       53.81       61.12      5.32 o 
  -3   3  13      147.60      162.25      6.77 o 
  -2   3  13       84.00      108.04      8.30 o 
  -1   3  13       71.89       69.50      7.78 o 
   0   3  13        0.93        5.13      6.44 o 
   1   3  13       27.07       28.45      7.66 o 
   2   3  13       17.45       20.74      7.77 o 
   3   3  13       11.41       12.10      8.16 o 
 -11   4  13      210.07      215.66     11.81 o 
 -10   4  13        5.81       11.61      6.90 o 
  -9   4  13      108.67      115.13      8.76 o 
  -8   4  13        0.05       -0.60      5.96 o 
  -7   4  13       52.46       61.06      6.93 o 
  -6   4  13       29.27       31.18      4.54 o 
  -5   4  13        9.21        9.03      3.99 o 
  -4   4  13       18.98       25.75      5.38 o 
  -3   4  13       12.93       15.79      4.52 o 
  -2   4  13       46.65       45.21      7.15 o 
  -1   4  13      154.35      167.34      9.77 o 
   0   4  13      157.57      161.40     11.62 o 
   1   4  13        1.50        6.85      7.35 o 
   2   4  13        0.98       -1.77      8.12 o 
   3   4  13       20.95       22.04      8.12 o 
 -10   5  13       36.88       39.15     11.16 o 
  -9   5  13      715.14      720.77     25.47 o 
  -8   5  13        1.78       -3.95      9.20 o 
  -7   5  13       24.47       28.40      9.75 o 
  -6   5  13       70.32       84.68      7.14 o 
  -5   5  13      134.59      138.81      7.94 o 
  -4   5  13        4.26       15.33      7.78 o 
  -3   5  13       32.17       28.93      5.97 o 
  -2   5  13       13.12       24.91      5.00 o 
  -1   5  13       53.64       60.48      8.04 o 
   0   5  13       11.49       18.21      7.22 o 
   1   5  13       29.40       31.99      8.20 o 
   2   5  13        0.68        0.85      7.84 o 
 -10   6  13       45.02       64.02     12.72 o 
  -9   6  13        6.65        5.88     10.41 o 
  -8   6  13      108.46      117.51     13.66 o 
  -7   6  13       27.96       34.30     10.30 o 
  -6   6  13      114.93      114.63     12.44 o 
  -5   6  13       22.58       16.12      8.91 o 
  -4   6  13       24.39       13.69      5.59 o 
  -3   6  13       70.75       67.28      7.00 o 
  -2   6  13      356.91      377.45     19.29 o 
  -1   6  13       37.67       51.67      8.41 o 
   0   6  13       10.79        6.80      7.25 o 
   1   6  13      166.34      186.51     11.66 o 
   2   6  13      389.37      417.62     21.75 o 
  -9   7  13        9.95       16.56     10.82 o 
  -8   7  13      114.93      114.73     13.95 o 
  -7   7  13      530.34      589.49     23.62 o 
  -6   7  13      112.20      130.42     13.71 o 
  -5   7  13      109.86       99.40     12.72 o 
  -4   7  13      558.44      623.22     22.06 o 
  -3   7  13       76.86       88.87      7.81 o 
  -2   7  13        4.96        9.39      6.42 o 
  -1   7  13       54.76       47.67      8.26 o 
   0   7  13      165.63      174.33     11.44 o 
   1   7  13      194.80      203.56     17.33 o 
  -8   8  13        3.10        6.17     10.69 o 
  -7   8  13       40.17       38.08     11.83 o 
  -6   8  13      259.53      297.71     18.43 o 
  -5   8  13        0.04       -3.70     10.06 o 
  -4   8  13      628.68      713.10     24.80 o 
  -3   8  13        0.26       -2.51      9.44 o 
  -2   8  13      155.46      164.96      9.45 o 
  -1   8  13       76.55       64.76     11.41 o 
   0   8  13      229.60      238.70     17.04 o 
   1   8  13      120.16      119.12     14.20 o 
  -7   9  13       33.25       22.61     11.36 o 
  -6   9  13       57.97       67.96     13.25 o 
  -5   9  13        5.55       21.86     10.57 o 
  -4   9  13      281.19      266.56     17.31 o 
  -3   9  13       14.93       16.75     10.42 o 
  -2   9  13       25.05       32.67     11.03 o 
  -4  10  13      663.36      688.01     26.08 o 
  -3  10  13       11.75        3.45     12.28 o 
  -2  10  13      178.92      212.09     14.86 o 
 -11   0  14       52.89       52.09     11.35 o 
 -10   0  14       13.92       11.66      9.99 o 
  -9   0  14        0.11        0.44      8.81 o 
  -8   0  14      503.62      535.81     21.36 o 
  -7   0  14        0.42        4.08      5.61 o 
  -6   0  14      146.95      125.21      7.96 o 
  -5   0  14        5.84       11.35      5.86 o 
  -4   0  14        1.35       -5.58      7.68 o 
  -3   0  14       45.19       34.38      9.86 o 
  -2   0  14       10.87       16.26     10.10 o 
  -1   0  14      315.80      325.51     17.91 o 
   0   0  14      235.90      265.33     17.31 o 
   1   0  14       14.78       29.61     11.95 o 
 -11   1  14        0.67        0.92      7.65 o 
 -10   1  14       34.02       37.25      7.55 o 
  -9   1  14       59.23       55.99      5.91 o 
  -8   1  14       31.18       26.63      5.04 o 
  -7   1  14      219.54      231.07      6.97 o 
  -6   1  14       15.59        9.64      3.74 o 
  -5   1  14       46.62       49.86      5.32 o 
  -4   1  14       85.71       86.90      7.90 o 
  -3   1  14       75.32       79.46      7.97 o 
  -2   1  14       38.18       40.95      7.55 o 
  -1   1  14       11.44       12.07      6.78 o 
   0   1  14        8.64       13.11      7.06 o 
   1   1  14       24.49       25.19      9.44 o 
 -11   2  14        5.48        0.35      7.91 o 
 -10   2  14       43.54       35.91      7.42 o 
  -9   2  14       10.19       12.40      6.27 o 
  -8   2  14       56.22       48.87      7.10 o 
  -7   2  14        0.55       -0.90      3.96 o 
  -6   2  14      206.54      218.49      6.63 o 
  -5   2  14       24.63       22.02      4.69 o 
  -4   2  14        3.93       -0.19      5.83 o 
  -3   2  14        1.59       -1.55      6.11 o 
  -2   2  14       18.28       21.42      7.04 o 
  -1   2  14        9.81       14.38      6.95 o 
   0   2  14       28.33       29.11      7.79 o 
   1   2  14       42.28       44.33      8.50 o 
 -11   3  14      104.53      116.30     14.03 o 
 -10   3  14      101.52      113.80      9.21 o 
  -9   3  14       25.53       19.15      6.80 o 
  -8   3  14       24.08       17.31      6.29 o 
  -7   3  14      254.94      257.92     10.35 o 
  -6   3  14       40.72       33.07      6.12 o 
  -5   3  14        3.26        7.24      4.79 o 
  -4   3  14      113.39      131.71      6.78 o 
  -3   3  14       17.80       19.29      6.75 o 
  -2   3  14        0.39        3.87      6.31 o 
  -1   3  14       81.67      101.28     13.74 o 
   0   3  14        1.56       13.30      7.21 o 
   1   3  14        0.14       -2.86      7.63 o 
 -10   4  14       63.21       52.14      8.16 o 
  -9   4  14        5.17        8.38      8.58 o 
  -8   4  14        4.84        5.01      7.96 o 
  -7   4  14      105.00      105.03      7.99 o 
  -6   4  14        3.82       13.65      8.41 o 
  -5   4  14       89.99       95.46      7.27 o 
  -4   4  14       77.98       88.73      6.27 o 
  -3   4  14       38.18       53.39      7.46 o 
  -2   4  14       97.27      106.76      8.93 o 
  -1   4  14      218.60      222.61     11.96 o 
   0   4  14      123.90      139.71     10.35 o 
   1   4  14       17.36       20.96     11.79 o 
 -10   5  14        4.21       -0.22     11.31 o 
  -9   5  14        1.04        5.06      7.31 o 
  -8   5  14      262.73      270.84     11.63 o 
  -7   5  14        0.88        4.38      9.63 o 
  -6   5  14       17.31       15.61      8.78 o 
  -5   5  14      245.63      270.55     15.51 o 
  -4   5  14       18.86       13.47      6.17 o 
  -3   5  14      125.28      133.32      9.55 o 
  -2   5  14      140.13      178.19     14.33 o 
  -1   5  14        2.45        0.76      7.32 o 
   0   5  14        9.58        4.82     10.94 o 
   1   5  14        3.90        1.17     11.20 o 
  -9   6  14      128.95      144.27     14.74 o 
  -8   6  14        1.60        4.84      7.43 o 
  -7   6  14       95.69      105.18     13.05 o 
  -6   6  14       31.63       42.69     10.74 o 
  -5   6  14      169.41      168.08     14.07 o 
  -4   6  14       12.69        9.97      9.28 o 
  -3   6  14       90.17      101.26     12.10 o 
  -2   6  14      212.71      231.06     16.24 o 
  -1   6  14       19.09       18.15     11.59 o 
   0   6  14        0.02       -3.52     11.71 o 
  -8   7  14      194.69      189.27     16.54 o 
  -7   7  14       82.41       69.22     11.88 o 
  -6   7  14       19.50        9.74     10.58 o 
  -5   7  14       24.80       13.84     10.28 o 
  -4   7  14       25.39       29.01     10.01 o 
  -2   7  14       25.37       20.51     10.62 o 
  -1   7  14        2.83        1.80     11.60 o 
   0   7  14        3.36       -0.47     12.18 o 
  -5   8  14        3.81       -2.87     11.13 o 
  -4   8  14        2.93       12.20     11.21 o 
  -4   9  14        7.64       -2.31     12.61 o 
 -10   1  15        0.91        6.18      8.07 o 
  -9   1  15        5.78        1.15      7.45 o 
  -8   1  15       51.91       61.19      6.06 o 
  -7   1  15       11.71        4.58      5.50 o 
  -6   1  15      155.68      156.14      9.39 o 
  -5   1  15      231.71      242.52     11.01 o 
  -4   1  15       12.70        9.95      6.46 o 
  -3   1  15        1.75        4.18      6.94 o 
  -2   1  15       59.53       54.25      8.21 o 
  -1   1  15       45.31       37.18      8.30 o 
 -10   2  15      148.81      162.43     14.58 o 
  -9   2  15      100.45       96.78      6.81 o 
  -8   2  15       54.16       45.10      5.72 o 
  -7   2  15        0.18       -1.82      6.72 o 
  -6   2  15        1.05       -1.38      6.75 o 
  -5   2  15       31.87       24.43      6.92 o 
  -4   2  15        4.24       11.47      6.90 o 
  -3   2  15        1.63        6.47      6.87 o 
  -2   2  15        5.86       16.12      7.41 o 
  -1   2  15       34.78       42.42      8.63 o 
 -10   3  15       81.74       81.12     12.14 o 
  -9   3  15       13.67        6.44      7.66 o 
  -8   3  15        0.19       -1.63     10.23 o 
  -7   3  15       34.09       30.17      7.22 o 
  -6   3  15       37.07       46.33      7.03 o 
  -5   3  15      168.69      162.52      9.69 o 
  -4   3  15      114.81      123.18      9.36 o 
  -3   3  15       31.54       38.70      7.59 o 
  -2   3  15       69.02       66.41      8.65 o 
  -1   3  15      179.01      224.24     17.04 o 
  -9   4  15       73.65       79.85      8.65 o 
  -8   4  15        0.53       -0.38     11.24 o 
  -7   4  15       57.55       75.95     11.77 o 
  -6   4  15        1.90        3.08      7.39 o 
  -5   4  15        0.28        0.69     10.32 o 
  -4   4  15       96.82       96.57      8.75 o 
  -3   4  15       11.09       13.09      7.59 o 
  -2   4  15        0.02       -9.58     10.87 o 
  -1   4  15      149.56      163.51     16.26 o 
  -8   5  15      177.91      173.57     15.48 o 
  -7   5  15       27.27       18.13     11.42 o 
  -6   5  15       25.00       26.97     10.60 o 
  -5   5  15        8.48       11.19     11.02 o 
  -3   5  15       32.67       32.11     10.91 o 
  -2   5  15       16.22       12.80     11.28 o 
  -1   5  15       60.35       66.95     13.64 o 
  -7   6  15       31.85       30.08     12.19 o 
  -6   6  15       44.55       33.83     11.77 o 
  -2   6  15        0.18       -2.17     12.21 o 
  -6   7  15      248.85      262.30     17.64 o 
  -6   0  16       13.48       21.91     11.28 o 
  -5   0  16        0.21       -4.86     11.31 o 
  -4   0  16      381.86      420.16     20.70 o 
  -7   1  16       40.79       43.79     11.53 o 
  -6   1  16        0.06       -1.15      8.02 o 
  -5   1  16        0.52       -4.61      7.87 o 
  -4   1  16      146.12      159.89     14.97 o 
  -7   2  16       89.17       69.53     12.19 o 
  -6   2  16       14.27       13.80     11.46 o 
  -5   2  16        9.76       13.19     11.74 o 
  -4   2  16        4.68       10.29     11.55 o 
  -4   3  16       94.99       99.04     12.70 o 
                                                 
